# Supplementary material for: Comparing organic and metallo-organic hydrazone molecular cages as potential carriers for doxorubicin delivery
Source: Chem Sci. 2024 Jun 7;15(26):10010–7. doi: 10.1039/d4sc02294g (PMC11220577; doi:10.1039/d4sc02294g)
Supplement: SC-015-D4SC02294G-s002 [file SC-015-D4SC02294G-s002.cif]

# Electronic Supplementary Material (ESI) for Chemical Science.
# This journal is © The Royal Society of Chemistry 2024

####################################################################### 
# 
# This file contains crystal structure data downloaded from the 
# Cambridge Structural Database (CSD) hosted by the Cambridge 
# Crystallographic Data Centre (CCDC).
# 
# Full information about CCDC data access policies and citation 
# guidelines are available at http://www.ccdc.cam.ac.uk/access/V1 
# 
# Audit and citation data items may have been added by the CCDC. 
# Please retain this information to preserve the provenance of 
# this file and to allow appropriate attribution of the data. 
# 
#######################################################################

data_mo_gm2560bis_0m_a_july2023
_database_code_depnum_ccdc_archive 'CCDC 2295536'
loop_
_audit_author_name
_audit_author_address
'Vicente Marti Centelles'
;Universitat Politecnica de Valencia
Spain
;
_audit_update_record             
;
2023-09-18 deposited with the CCDC.	2024-06-07 downloaded from the CCDC.
;
_audit_creation_date             2023-07-14
_audit_creation_method           
;
Olex2 1.3
(compiled 2020.11.12 svn.r5f609507 for OlexSys, GUI svn.r6272)
;
_shelx_SHELXL_version_number     2019/3
_chemical_name_common            ?
_chemical_name_systematic        ?
_chemical_formula_moiety         
'0.5(C104 H81 N24 O12 Pd2), 2(C2 H6 O S), 0.5(N O3), 0.5(N1 O1.667)'
_chemical_formula_sum            'C56 H52.50 N13 O10.50 Pd S2'
_chemical_formula_weight         1246.13
_chemical_absolute_configuration ?
_chemical_melting_point          ?
loop_
_atom_type_symbol
_atom_type_description
_atom_type_scat_dispersion_real
_atom_type_scat_dispersion_imag
_atom_type_scat_source
C C 0.0033 0.0016 'International Tables Vol C Tables 4.2.6.8 and 6.1.1.4'
H H 0.0000 0.0000 'International Tables Vol C Tables 4.2.6.8 and 6.1.1.4'
N N 0.0061 0.0033 'International Tables Vol C Tables 4.2.6.8 and 6.1.1.4'
O O 0.0106 0.0060 'International Tables Vol C Tables 4.2.6.8 and 6.1.1.4'
Pd Pd -0.9988 1.0072 'International Tables Vol C Tables 4.2.6.8 and 6.1.1.4'
S S 0.1246 0.1234 'International Tables Vol C Tables 4.2.6.8 and 6.1.1.4'

_shelx_space_group_comment       
;
The symmetry employed for this shelxl refinement is uniquely defined
by the following loop, which should always be used as a source of
symmetry information in preference to the above space-group names.
They are only intended as comments.
;
_space_group_crystal_system      monoclinic
_space_group_IT_number           4
_space_group_name_H-M_alt        'P 1 21 1'
_space_group_name_Hall           'P 2yb'
loop_
_space_group_symop_operation_xyz
'x, y, z'
'-x, y+1/2, -z'

_cell_length_a                   19.6620(13)
_cell_length_b                   23.7645(17)
_cell_length_c                   19.8456(14)
_cell_angle_alpha                90
_cell_angle_beta                 113.508(2)
_cell_angle_gamma                90
_cell_volume                     8503.4(10)
_cell_formula_units_Z            4
_cell_measurement_reflns_used    9255
_cell_measurement_temperature    120.0
_cell_measurement_theta_max      24.200
_cell_measurement_theta_min      2.237
_shelx_estimated_absorpt_T_max   0.983
_shelx_estimated_absorpt_T_min   0.939
_exptl_absorpt_coefficient_mu    0.315
_exptl_absorpt_correction_T_max  0.7452
_exptl_absorpt_correction_T_min  0.6464
_exptl_absorpt_correction_type   multi-scan
_exptl_absorpt_process_details   
;
SADABS-2016/2 (Bruker,2016/2) was used for absorption correction.
wR2(int) was 0.0819 before and 0.0599 after correction.
The Ratio of minimum to maximum transmission is 0.8674.
The \l/2 correction factor is Not present.
;
_exptl_absorpt_special_details   ?
_exptl_crystal_colour            colourless
_exptl_crystal_colour_primary    colourless
_exptl_crystal_density_diffrn    0.973
_exptl_crystal_density_meas      ?
_exptl_crystal_density_method    ?
_exptl_crystal_description       Hexagonal
_exptl_crystal_F_000             2566
_exptl_crystal_size_max          0.201
_exptl_crystal_size_mid          0.164
_exptl_crystal_size_min          0.056
_exptl_transmission_factor_max   ?
_exptl_transmission_factor_min   ?
_diffrn_reflns_av_R_equivalents  0.0595
_diffrn_reflns_av_unetI/netI     0.0565
_diffrn_reflns_Laue_measured_fraction_full 0.998
_diffrn_reflns_Laue_measured_fraction_max 0.997
_diffrn_reflns_limit_h_max       23
_diffrn_reflns_limit_h_min       -23
_diffrn_reflns_limit_k_max       28
_diffrn_reflns_limit_k_min       -28
_diffrn_reflns_limit_l_max       23
_diffrn_reflns_limit_l_min       -23
_diffrn_reflns_number            113633
_diffrn_reflns_point_group_measured_fraction_full 0.993
_diffrn_reflns_point_group_measured_fraction_max 0.992
_diffrn_reflns_theta_full        25.242
_diffrn_reflns_theta_max         25.391
_diffrn_reflns_theta_min         2.066
_diffrn_ambient_temperature      120.0
_diffrn_detector_area_resol_mean ?
_diffrn_measured_fraction_theta_full 0.998
_diffrn_measured_fraction_theta_max 0.997
_diffrn_measurement_device_type  'Bruker D8 Venture Diffractometer'
_diffrn_measurement_method       ?
_diffrn_radiation_type           MoK\a
_diffrn_radiation_wavelength     0.71073
_diffrn_source                   ?
_diffrn_source_current           1.4
_diffrn_source_power             0.07
_diffrn_source_voltage           50.0
_reflns_Friedel_coverage         0.938
_reflns_Friedel_fraction_full    0.988
_reflns_Friedel_fraction_max     0.986
_reflns_number_gt                24654
_reflns_number_total             31019
_reflns_special_details          
;
 Reflections were merged by SHELXL according to the crystal
 class for the calculation of statistics and refinement.
 
 Structure factors included contributions from the .fab file.
 
 _reflns_Friedel_fraction is defined as the number of unique
 Friedel pairs measured divided by the number that would be
 possible theoretically, ignoring centric projections and
 systematic absences. Completness statistics refer to single and
 composite reflections containing twin component 1 only.
;
_reflns_threshold_expression     'I > 2\s(I)'
_computing_cell_refinement       'SAINT V8.40B (?, 2016)'
_computing_data_collection       ?
_computing_data_reduction        'SAINT V8.40B (?, 2016)'
_computing_molecular_graphics    'Olex2 1.3 (Dolomanov et al., 2009)'
_computing_publication_material  'Olex2 1.3 (Dolomanov et al., 2009)'
_computing_structure_refinement  'SHELXL 2019/3 (Sheldrick, 2015)'
_computing_structure_solution    'SHELXT 2018/2 (Sheldrick, 2018)'
_refine_diff_density_max         0.651
_refine_diff_density_min         -0.327
_refine_diff_density_rms         0.051
_refine_ls_abs_structure_details 
;
 Refined as an inversion twin.
;
_refine_ls_abs_structure_Flack   0.487(17)
_refine_ls_extinction_coef       .
_refine_ls_extinction_method     none
_refine_ls_goodness_of_fit_ref   1.037
_refine_ls_hydrogen_treatment    constr
_refine_ls_matrix_type           full
_refine_ls_number_parameters     1522
_refine_ls_number_reflns         31019
_refine_ls_number_restraints     346
_refine_ls_R_factor_all          0.0628
_refine_ls_R_factor_gt           0.0449
_refine_ls_restrained_S_all      1.049
_refine_ls_shift/su_max          0.002
_refine_ls_shift/su_mean         0.000
_refine_ls_structure_factor_coef Fsqd
_refine_ls_weighting_details     
'w=1/[\s^2^(Fo^2^)+(0.0636P)^2^] where P=(Fo^2^+2Fc^2^)/3'
_refine_ls_weighting_scheme      calc
_refine_ls_wR_factor_gt          0.1073
_refine_ls_wR_factor_ref         0.1162
_refine_special_details          
'Refined as a 2-component inversion twin.,Twin,Solvent Mask from Olex2'
_olex2_refinement_description    
;
1. Twinned data refinement
 Scales: 0.513(17)
 0.487(17)
2. Fixed Uiso
 At 1.2 times of:
  All C(H) groups, All N(H) groups
 At 1.5 times of:
  All C(H,H,H) groups
3. Restrained distances
 C01N-C01F
 1.4 with sigma of 0.005
 C03I-C01N
 1.4 with sigma of 0.005
 C03V-C03D
 1.4 with sigma of 0.005
 C03W-C03V
 1.4 with sigma of 0.005
 C03W-C03I
 1.4 with sigma of 0.005
 C03D-C01F
 1.4 with sigma of 0.005
 C23-C04D
 1.4 with sigma of 0.01
 C04J-C03N
 1.4 with sigma of 0.01
 C23-C050
 1.4 with sigma of 0.01
 C04Y-C04D
 1.4 with sigma of 0.01
 C04Y-C03N
 1.4 with sigma of 0.01
 C050-C04J
 1.4 with sigma of 0.01
 C02F-C01O
 1.4 with sigma of 0.01
 C032-C02F
 1.4 with sigma of 0.01
 C032-C01Y
 1.4 with sigma of 0.01
 C01V-C01O
 1.4 with sigma of 0.01
 O5-N7
 1.25 with sigma of 0.01
 N7-O10
 1.25 with sigma of 0.01
 N7-O5
 1.25 with sigma of 0.01
 O10-N7 = N7-O5
 1.25 with sigma of 0.01
 O10-O5
 2.165 with sigma of 0.02
4. Rigid bond restraints
 C014, C01X, C01S, C018, C012, C02W
 with sigma for 1-2 distances of 0.01 and sigma for 1-3 distances of 0.01
 C03A, C044, C04P, C03B, C01T
 with sigma for 1-2 distances of 0.01 and sigma for 1-3 distances of 0.01
 C01T, C03A, C044, C04P, C03B
 with sigma for 1-2 distances of 0.01 and sigma for 1-3 distances of 0.01
 C02W, C014, C01X, C01S, C018, C012
 with sigma for 1-2 distances of 0.01 and sigma for 1-3 distances of 0.01
 C02E, C01Q, C011, C03R, C039, C03C
 with sigma for 1-2 distances of 0.01 and sigma for 1-3 distances of 0.01
 C039, C03R, C011, C01Q, C02E, C03C
 with sigma for 1-2 distances of 0.01 and sigma for 1-3 distances of 0.01
 C01F, C03D, C03V, C03W, C03I, C01N
 with sigma for 1-2 distances of 0.01 and sigma for 1-3 distances of 0.01
 C01R, C01I, C02S, C02A, C047
 with sigma for 1-2 distances of 0.01 and sigma for 1-3 distances of 0.01
 C036, C042, C01L, C01E, C028
 with sigma for 1-2 distances of 0.01 and sigma for 1-3 distances of 0.01
 C043, C04B, C03G, C02Q, C02I, C02L
 with sigma for 1-2 distances of 0.01 and sigma for 1-3 distances of 0.01
 C03V, C03D, C01F, C01N, C03I, C03W
 with sigma for 1-2 distances of 0.005 and sigma for 1-3 distances of 0.005
 C04Y, C04D, C23, C050, C04J, C03N
 with sigma for 1-2 distances of 0.005 and sigma for 1-3 distances of 0.005
 C012, C02W, C014, C01X, C01S, C018
 with sigma for 1-2 distances of 0.005 and sigma for 1-3 distances of 0.005
 C046, C03E, C02P, C03M, C02X, C03P
 with sigma for 1-2 distances of 0.005 and sigma for 1-3 distances of 0.005
 C02L, C043, C04B, C03G, C02Q, C02I
 with sigma for 1-2 distances of 0.005 and sigma for 1-3 distances of 0.005
 C033, C030, C021, C01M, C02M
 with sigma for 1-2 distances of 0.005 and sigma for 1-3 distances of 0.005
 C03W, C03V, C03D, C01F, C01N, C03I
 with sigma for 1-2 distances of 0.005 and sigma for 1-3 distances of 0.005
 C04D, C04Y, C03N, C04J, C050, C23
 with sigma for 1-2 distances of 0.005 and sigma for 1-3 distances of 0.005
 C022, C02U, C038, C023, C00P
 with sigma for 1-2 distances of 0.01 and sigma for 1-3 distances of 0.01
 C33, C31, C29, C22, C35, C27
 with sigma for 1-2 distances of 0.01 and sigma for 1-3 distances of 0.01
 C03G, C04B, C043, C02L, C02I, C02Q
 with sigma for 1-2 distances of 0.01 and sigma for 1-3 distances of 0.01
 C04B, C03G, C02Q, C02I, C02L, C043
 with sigma for 1-2 distances of 0.01 and sigma for 1-3 distances of 0.01
 C04J, C050, C23, C04D, C04Y, C03N
 with sigma for 1-2 distances of 0.01 and sigma for 1-3 distances of 0.01
5. Uiso/Uaniso restraints and constraints
Uanis(N1) \\sim Ueq, Uanis(C029) \\sim Ueq, Uanis(C01M) \\sim Ueq: with sigma
of 0.01 and sigma for terminal atoms of 0.02
Uanis(N1) \\sim Ueq, Uanis(C01M) \\sim Ueq, Uanis(C02W) \\sim Ueq, Uanis(C012)
\\sim Ueq, Uanis(O009) \\sim Ueq: with sigma of 0.005 and sigma for terminal
atoms of 0.01
Uanis(C01T) \\sim Ueq, Uanis(C04P) \\sim Ueq, Uanis(C03A) \\sim Ueq: with sigma
of 0.005 and sigma for terminal atoms of 0.01
Uanis(N00T) \\sim Ueq: with sigma of 0.005 and sigma for terminal atoms of 0.01
Uanis(C055) \\sim Ueq: with sigma of 0.005 and sigma for terminal atoms of 0.01
Uanis(C012) \\sim Ueq, Uanis(C02W) \\sim Ueq: with sigma of 0.005 and sigma for
terminal atoms of 0.01
Uanis(C03C) \\sim Ueq: with sigma of 0.005 and sigma for terminal atoms of 0.01
Uanis(C03S) \\sim Ueq: with sigma of 0.005 and sigma for terminal atoms of 0.01
Uanis(C033) \\sim Ueq: with sigma of 0.005 and sigma for terminal atoms of 0.01
Uanis(C02W) \\sim Ueq: with sigma of 0.005 and sigma for terminal atoms of 0.01
Uanis(N01K) \\sim Ueq: with sigma of 0.005 and sigma for terminal atoms of 0.01
Uanis(C048) \\sim Ueq: with sigma of 0.005 and sigma for terminal atoms of 0.01
Uanis(C03K) \\sim Ueq: with sigma of 0.01 and sigma for terminal atoms of 0.02
Uanis(C03V) \\sim Ueq: with sigma of 0.001 and sigma for terminal atoms of 0.002
Uanis(C04Y) \\sim Ueq: with sigma of 0.001 and sigma for terminal atoms of 0.002
Uanis(N1) \\sim Ueq: with sigma of 0.001 and sigma for terminal atoms of 0.002
Uanis(C012) \\sim Ueq: with sigma of 0.001 and sigma for terminal atoms of 0.002
Uanis(N02H) \\sim Ueq: with sigma of 0.001 and sigma for terminal atoms of 0.002
Uanis(N02J) \\sim Ueq: with sigma of 0.001 and sigma for terminal atoms of 0.002
Uanis(N00J) \\sim Ueq: with sigma of 0.001 and sigma for terminal atoms of 0.002
Uanis(O009) \\sim Ueq: with sigma of 0.005 and sigma for terminal atoms of 0.01
Uanis(C02U) \\sim Ueq: with sigma of 0.05 and sigma for terminal atoms of 0.1
Uanis(O04T) \\sim Ueq: with sigma of 0.005 and sigma for terminal atoms of 0.01
Uanis(O10) \\sim Ueq, Uanis(N29) \\sim Ueq: with sigma of 0.005 and sigma for
terminal atoms of 0.01
Uanis(N7) \\sim Ueq, Uanis(N51) \\sim Ueq: with sigma of 0.005 and sigma for
terminal atoms of 0.01
Uanis(O10) \\sim Ueq, Uanis(O5) \\sim Ueq: with sigma of 0.001 and sigma for
terminal atoms of 0.002
Uanis(C39) \\sim Ueq: with sigma of 0.01 and sigma for terminal atoms of 0.02
Uanis(C56) \\sim Ueq: with sigma of 0.01 and sigma for terminal atoms of 0.02
Uanis(C38) \\sim Ueq, Uanis(C03K) \\sim Ueq: with sigma of 0.01 and sigma for
terminal atoms of 0.02
Uanis(O51) \\sim Ueq: with sigma of 0.01 and sigma for terminal atoms of 0.02
Uanis(N00Y) \\sim Ueq: with sigma of 0.01 and sigma for terminal atoms of 0.02
Uanis(C38) \\sim Ueq: with sigma of 0.01 and sigma for terminal atoms of 0.02
6. Others
 Fixed Sof: N51(0.33333) N7(0.33333) O10(0.33333) N29(0.33333) O5(0.33333)
7.a Riding coordinates:
 N027(H027)
7.b Aromatic/amide H refined with riding coordinates:
 N00D(H00D), N00H(H00H), N00I(H00I), N00J(H00J), C00P(H00P), C010(H010),
 C011(H011), C014(H014), C018(H018), N01A(H01A), C01D(H01D), C01H(H01H),
 C01J(H01J), C01L(H01L), C01N(H01N), C01O(H01O), C01P(H01P), C01Q(H01Q),
 C01R(H01R), C01S(H01S), C01T(H01T), C01U(H01U), C01V(H01V), N01W(H01W),
 C01Y(H01Y), C020(H020), C021(H021), C022(H022), N026(H026), C028(H028),
 C029(H029), C02A(H02A), C02C(H02C), C02F(H02F), C02G(H02G), N02H(H02H),
 C02I(H02I), C02M(H02M), C02O(H02O), C02Q(H02Q), C02S(H02S), C02U(H02U),
 C02W(H02W), C02X(H02X), C02Z(H02Z), C030(H030), C031(H031), C033(H033),
 C036(H036), C038(H038), C039(H039), C03A(H03A), C03C(H03C), C03D(H03D),
 C03E(H03E), C03H(H03H), C03I(H03I), C03L(H03L), C03M(H03M), C03N(H03N),
 C03O(H03O), C03V(H03V), C040(H040), C041(H041), C042(H042), C043(H043),
 C044(H044), C046(H046), C047(H047), C04A(H04A), C04B(H04B), C04P(H04P),
 C04Q(H04Q), C04Y(H04Y), C050(H050), C23(H23), C29(H29), C31(H31), C35(H35),
 C27(H27)
7.c Idealised Me refined as rotating group:
 C03K(H03B,H03F,H03G), C04F(H04C,H04D,H04E), C055(H05A,H05B,H05C), C38(H38A,
 H38B,H38C), C41(H41A,H41B,H41C), C39(H39A,H39B,H39C), C65(H65A,H65B,H65C),
 C56(H56A,H56B,H56C)
;
_atom_sites_solution_hydrogens   mixed
_atom_sites_solution_primary     ?
_atom_sites_solution_secondary   ?
loop_
_atom_site_label
_atom_site_type_symbol
_atom_site_fract_x
_atom_site_fract_y
_atom_site_fract_z
_atom_site_U_iso_or_equiv
_atom_site_adp_type
_atom_site_occupancy
_atom_site_site_symmetry_order
_atom_site_calc_flag
_atom_site_refinement_flags_posn
_atom_site_refinement_flags_adp
_atom_site_refinement_flags_occupancy
_atom_site_disorder_assembly
_atom_site_disorder_group
Pd01 Pd -0.03366(2) 0.01536(2) 0.81565(2) 0.03642(11) Uani 1 1 d . . . . .
Pd02 Pd 0.47538(3) 0.16424(2) 0.22184(2) 0.04284(12) Uani 1 1 d . . . . .
S003 S 0.56950(13) 0.19717(9) 1.05336(12) 0.0734(6) Uani 1 1 d . . . . .
S006 S -0.12157(17) -0.04443(11) -0.02515(17) 0.1086(10) Uani 1 1 d . . . . .
O008 O -0.1084(2) -0.01437(18) -0.0846(2) 0.0512(11) Uani 1 1 d . . . . .
O009 O 0.6611(2) -0.1301(2) 0.8567(2) 0.0605(12) Uani 1 1 d . U . . .
N00A N 0.0043(2) 0.08794(19) 0.8685(2) 0.0336(10) Uani 1 1 d . . . . .
O00B O 0.4432(2) -0.1170(2) 1.0199(2) 0.0533(11) Uani 1 1 d . . . . .
N00C N -0.1268(2) 0.05414(18) 0.7490(2) 0.0294(9) Uani 1 1 d . . . . .
N00D N 0.3651(2) -0.07904(19) 0.9128(3) 0.0412(11) Uani 1 1 d . . . . .
H00D H 0.357228 -0.067747 0.868035 0.049 Uiso 1 1 calc R U . . .
O00E O 0.1945(3) 0.35671(19) 0.9220(3) 0.0639(13) Uani 1 1 d . . . . .
N00F N 0.3088(3) -0.0788(2) 0.1646(3) 0.0464(12) Uani 1 1 d . . . . .
N00G N 0.5110(3) 0.2372(2) 0.2735(2) 0.0421(11) Uani 1 1 d . . . . .
N00H N 0.2692(3) -0.1110(2) 0.1963(3) 0.0552(15) Uani 1 1 d . . . . .
H00H H 0.267245 -0.101306 0.238276 0.066 Uiso 1 1 calc R U . . .
N00I N 0.6627(3) 0.0038(2) 0.5774(3) 0.0566(14) Uani 1 1 d . . . . .
H00I H 0.630479 0.020280 0.591455 0.068 Uiso 1 1 calc R U . . .
N00J N 0.1856(3) 0.2808(2) 0.8473(3) 0.0414(11) Uani 1 1 d . U . . .
H00J H 0.194137 0.266289 0.810596 0.050 Uiso 1 1 calc R U . . .
N00K N 0.5673(3) 0.12602(18) 0.2936(3) 0.0412(12) Uani 1 1 d . . . . .
N00L N 0.0604(3) -0.02353(19) 0.8836(3) 0.0395(11) Uani 1 1 d . . . . .
O00M O -0.2569(3) 0.2750(2) 0.4866(3) 0.0668(13) Uani 1 1 d . . . . .
N00N N 0.3107(3) -0.0756(2) 0.9372(3) 0.0462(12) Uani 1 1 d . . . . .
N00O N 0.1433(2) 0.2529(2) 0.8785(3) 0.0418(11) Uani 1 1 d . . . . .
C00P C 0.0470(3) 0.1198(2) 0.8473(3) 0.0343(12) Uani 1 1 d . U . . .
H00P H 0.058172 0.107639 0.807310 0.041 Uiso 1 1 calc R U . . .
N1 N 0.6721(3) 0.0221(2) 0.5149(3) 0.0546(13) Uani 1 1 d . U . . .
O00R O 0.5427(3) 0.1896(2) 1.1141(3) 0.0666(13) Uani 1 1 d . . . . .
C00S C 0.2130(3) 0.3314(2) 0.8762(3) 0.0418(14) Uani 1 1 d . . . . .
N00T N 0.3823(3) 0.20082(18) 0.1529(2) 0.0367(10) Uani 1 1 d . U . . .
C00U C 0.4338(3) -0.1005(2) 0.9584(3) 0.0429(14) Uani 1 1 d . . . . .
N00W N -0.0707(2) -0.0583(2) 0.7594(3) 0.0401(11) Uani 1 1 d . . . . .
C00X C -0.1862(3) 0.1083(3) 0.6385(3) 0.0470(15) Uani 1 1 d . . . . .
N00Y N 0.1305(3) 0.2494(2) 0.1010(3) 0.0524(14) Uani 1 1 d . U . . .
O00Z O 0.2328(3) -0.1712(2) 0.1007(3) 0.0706(14) Uani 1 1 d . . . . .
C010 C -0.1302(3) 0.0720(2) 0.6809(3) 0.0403(13) Uani 1 1 d . . . . .
H010 H -0.094283 0.059320 0.663460 0.048 Uiso 1 1 calc R U . . .
C011 C 0.6933(3) -0.1174(3) 0.6894(3) 0.0495(15) Uani 1 1 d . U . . .
H011 H 0.707137 -0.141114 0.658414 0.059 Uiso 1 1 calc R U . . .
C012 C 0.6046(3) -0.1160(2) 0.8787(3) 0.0415(13) Uani 1 1 d . U . . .
C014 C 0.4760(3) -0.1005(3) 0.8527(4) 0.0534(16) Uani 1 1 d . U . . .
H014 H 0.426674 -0.093878 0.818398 0.064 Uiso 1 1 calc R U . . .
O015 O 0.0629(3) -0.2855(2) 0.2724(3) 0.094(2) Uani 1 1 d . . . . .
O016 O -0.0050(3) 0.2874(2) 0.0201(2) 0.0637(13) Uani 1 1 d . . . . .
C018 C 0.6186(3) -0.1190(2) 0.9524(3) 0.0424(13) Uani 1 1 d . U . . .
H018 H 0.667845 -0.125551 0.986961 0.051 Uiso 1 1 calc R U . . .
N01A N 0.0748(3) 0.2492(2) 0.1281(3) 0.0575(15) Uani 1 1 d . . . . .
H01A H 0.082018 0.235658 0.171697 0.069 Uiso 1 1 calc R U . . .
O01B O 0.4116(4) 0.4482(2) 0.7828(4) 0.101(2) Uani 1 1 d . . . . .
O01C O -0.2061(3) 0.3180(2) 0.1950(3) 0.0793(16) Uani 1 1 d . . . . .
C01D C -0.0469(4) -0.0717(3) 0.7060(3) 0.0489(16) Uani 1 1 d . . . . .
H01D H -0.020652 -0.044401 0.690826 0.059 Uiso 1 1 calc R U . . .
C01E C 0.2564(3) 0.2280(2) 0.1235(3) 0.0419(13) Uani 1 1 d . U . . .
C01F C 0.2650(4) 0.3597(2) 0.8500(3) 0.0497(15) Uani 1 1 d D U . . .
O01G O 0.7580(4) -0.0586(3) 0.6053(4) 0.097(2) Uani 1 1 d . . . . .
C01H C -0.1797(3) 0.0700(3) 0.7710(3) 0.0433(14) Uani 1 1 d . . . . .
H01H H -0.177415 0.057494 0.817326 0.052 Uiso 1 1 calc R U . . .
C01I C 0.3805(3) 0.0004(2) 0.1684(3) 0.0410(13) Uani 1 1 d . U . . .
C01J C -0.2380(3) 0.1042(3) 0.7280(3) 0.0476(15) Uani 1 1 d . . . . .
H01J H -0.276300 0.114777 0.743217 0.057 Uiso 1 1 calc R U . . .
N01K N 0.4400(3) 0.0888(2) 0.1706(3) 0.0465(12) Uani 1 1 d . U . . .
C01L C 0.2514(3) 0.2514(3) 0.0552(3) 0.0493(15) Uani 1 1 d . U . . .
H01L H 0.208123 0.269564 0.021598 0.059 Uiso 1 1 calc R U . . .
C01M C 0.6320(3) 0.0796(2) 0.4095(3) 0.0389(12) Uani 1 1 d . U . . .
C01N C 0.3073(3) 0.3308(3) 0.8192(4) 0.0531(16) Uani 1 1 d D U . . .
H01N H 0.300388 0.291300 0.812058 0.064 Uiso 1 1 calc R U . . .
C01O C 0.5999(5) 0.3087(3) 0.3084(4) 0.072(2) Uani 1 1 d D . . . .
H01O H 0.637183 0.328804 0.299531 0.086 Uiso 1 1 calc R U . . .
C01P C -0.2377(4) 0.1225(3) 0.6610(4) 0.0560(17) Uani 1 1 d . . . . .
H01P H -0.276710 0.146374 0.630716 0.067 Uiso 1 1 calc R U . . .
C01Q C 0.6791(3) -0.1408(3) 0.7482(3) 0.0494(15) Uani 1 1 d . U . . .
H01Q H 0.681136 -0.180325 0.755728 0.059 Uiso 1 1 calc R U . . .
C01R C 0.4059(4) 0.0532(2) 0.2014(3) 0.0438(14) Uani 1 1 d . U . . .
H01R H 0.399330 0.063914 0.244500 0.053 Uiso 1 1 calc R U . . .
C01S C 0.5622(3) -0.1125(2) 0.9773(3) 0.0380(12) Uani 1 1 d . U . . .
H01S H 0.573315 -0.113470 1.028438 0.046 Uiso 1 1 calc R U . . .
C01T C 0.1179(3) -0.0292(2) 0.8657(3) 0.0412(13) Uani 1 1 d . U . . .
H01T H 0.112434 -0.019702 0.817294 0.049 Uiso 1 1 calc R U . . .
C01U C 0.1204(3) 0.2041(2) 0.8493(3) 0.0358(12) Uani 1 1 d . . . . .
H01U H 0.131046 0.190274 0.809659 0.043 Uiso 1 1 calc R U . . .
C01V C 0.5698(4) 0.2639(3) 0.2662(3) 0.0508(16) Uani 1 1 d D . . . .
H01V H 0.588604 0.250791 0.231742 0.061 Uiso 1 1 calc R U . . .
N01W N -0.2143(3) 0.1724(3) 0.5425(3) 0.0577(15) Uani 1 1 d . . . . .
H01W H -0.239808 0.191425 0.562570 0.069 Uiso 1 1 calc R U . . .
C01X C 0.4922(3) -0.1049(3) 0.9291(3) 0.0440(13) Uani 1 1 d . U . . .
C01Y C 0.4879(3) 0.2545(2) 0.3235(3) 0.0401(13) Uani 1 1 d D . . . .
H01Y H 0.447392 0.235669 0.328043 0.048 Uiso 1 1 calc R U . . .
C020 C -0.1814(4) 0.1269(3) 0.5695(3) 0.0481(15) Uani 1 1 d . . . . .
H020 H -0.155144 0.105923 0.546752 0.058 Uiso 1 1 calc R U . . .
C021 C 0.6914(4) 0.0689(3) 0.3892(4) 0.0551(17) Uani 1 1 d . U . . .
H021 H 0.733080 0.048126 0.421126 0.066 Uiso 1 1 calc R U . . .
C022 C -0.0074(4) 0.1043(2) 0.9288(3) 0.0475(15) Uani 1 1 d . U . . .
H022 H -0.035418 0.080186 0.946214 0.057 Uiso 1 1 calc R U . . .
C023 C 0.0764(3) 0.1707(2) 0.8812(3) 0.0362(12) Uani 1 1 d . U . . .
O025 O 0.6152(3) 0.3489(3) 0.6295(3) 0.0836(17) Uani 1 1 d . . . . .
N026 N -0.0076(4) -0.1973(2) 0.5434(3) 0.0735(19) Uani 1 1 d . . . . .
H026 H 0.003996 -0.168359 0.522314 0.088 Uiso 1 1 calc R U . . .
N027 N -0.2073(3) 0.1903(2) 0.4777(3) 0.0586(15) Uani 1 1 d . . . . .
H027 H -0.161789 0.183352 0.482077 0.070 Uiso 1 1 d R U . . .
C028 C 0.3238(4) 0.2037(2) 0.1688(3) 0.0494(15) Uani 1 1 d . U . . .
H028 H 0.327566 0.188245 0.214259 0.059 Uiso 1 1 calc R U . . .
C029 C 0.6237(4) 0.0590(3) 0.4750(3) 0.0530(16) Uani 1 1 d . U . . .
H029 H 0.584827 0.071945 0.488042 0.064 Uiso 1 1 calc R U . . .
C02A C 0.4293(4) 0.0223(3) 0.0781(3) 0.0627(19) Uani 1 1 d . U . . .
H02A H 0.438155 0.012514 0.035886 0.075 Uiso 1 1 calc R U . . .
C02C C 0.3407(4) -0.0339(3) 0.2019(3) 0.0486(15) Uani 1 1 d . . . . .
H02C H 0.338241 -0.024293 0.247278 0.058 Uiso 1 1 calc R U . . .
C02E C 0.6630(3) -0.1067(3) 0.7926(4) 0.0477(16) Uani 1 1 d . U . . .
C02F C 0.5806(4) 0.3274(3) 0.3634(4) 0.0569(17) Uani 1 1 d D . . . .
H02F H 0.606366 0.357350 0.395015 0.068 Uiso 1 1 calc R U . . .
C02G C 0.0135(4) -0.3127(3) 0.3568(4) 0.064(2) Uani 1 1 d . . . . .
H02G H -0.001988 -0.346813 0.330088 0.077 Uiso 1 1 calc R U . . .
N02H N 0.5041(4) 0.3559(3) 0.5334(4) 0.0720(17) Uani 1 1 d . U . . .
H02H H 0.456377 0.362971 0.518144 0.086 Uiso 1 1 calc R U . . .
C02I C -0.1164(4) 0.2985(3) 0.0707(4) 0.0575(17) Uani 1 1 d . U . . .
H02I H -0.127567 0.304556 0.020122 0.069 Uiso 1 1 calc R U . . .
N02J N 0.5354(3) 0.3378(3) 0.4858(4) 0.0663(16) Uani 1 1 d . U . . .
C02L C -0.0461(4) 0.2779(3) 0.1164(3) 0.0453(14) Uani 1 1 d . U . . .
C02M C 0.5693(3) 0.1080(2) 0.3563(3) 0.0395(13) Uani 1 1 d . U . . .
H02M H 0.527094 0.114009 0.367297 0.047 Uiso 1 1 calc R U . . .
C02O C -0.1283(5) -0.1476(3) 0.7465(5) 0.074(2) Uani 1 1 d . . . . .
H02O H -0.157142 -0.173348 0.760744 0.088 Uiso 1 1 calc R U . . .
C02P C -0.2031(4) 0.2969(3) 0.2635(4) 0.0641(18) Uani 1 1 d . U . . .
C02Q C -0.1704(4) 0.3101(3) 0.0981(4) 0.0609(19) Uani 1 1 d . U . . .
H02Q H -0.218279 0.323800 0.067697 0.073 Uiso 1 1 calc R U . . .
N02R N -0.0281(3) -0.1884(2) 0.5991(3) 0.0595(14) Uani 1 1 d . . . . .
C02S C 0.3926(4) -0.0141(3) 0.1039(4) 0.0560(17) Uani 1 1 d . U . . .
H02S H 0.375015 -0.048936 0.079568 0.067 Uiso 1 1 calc R U . . .
C02U C 0.0182(4) 0.1526(3) 0.9649(3) 0.0518(17) Uani 1 1 d . U . . .
H02U H 0.006894 0.162835 1.005597 0.062 Uiso 1 1 calc R U . . .
C02W C 0.5335(4) -0.1061(3) 0.8291(4) 0.0545(16) Uani 1 1 d . U . . .
H02W H 0.523414 -0.102943 0.778245 0.065 Uiso 1 1 calc R U . . .
C02X C -0.2113(5) 0.2251(3) 0.3386(4) 0.072(2) Uani 1 1 d . U . . .
H02X H -0.210941 0.185923 0.348408 0.086 Uiso 1 1 calc R U . . .
C02Y C -0.2290(4) 0.2437(3) 0.4546(4) 0.0568(17) Uani 1 1 d . . . . .
C02Z C 0.4873(5) 0.3171(3) 0.4264(4) 0.073(2) Uani 1 1 d . . . . .
H02Z H 0.436432 0.312595 0.417339 0.087 Uiso 1 1 calc R U . . .
C030 C 0.6893(4) 0.0884(3) 0.3232(4) 0.0517(16) Uani 1 1 d . U . . .
H030 H 0.731037 0.083833 0.310947 0.062 Uiso 1 1 calc R U . . .
C031 C -0.0011(4) -0.3046(3) 0.4164(4) 0.0594(18) Uani 1 1 d . . . . .
H031 H -0.024663 -0.333501 0.432393 0.071 Uiso 1 1 calc R U . . .
C032 C 0.5210(3) 0.3000(3) 0.3706(3) 0.0510(16) Uani 1 1 d D . . . .
C033 C 0.6270(3) 0.1142(2) 0.2758(3) 0.0417(13) Uani 1 1 d . U . . .
H033 H 0.624323 0.124546 0.228558 0.050 Uiso 1 1 calc R U . . .
C034 C -0.0599(4) -0.1244(3) 0.6729(3) 0.0487(15) Uani 1 1 d . . . . .
C035 C 0.0504(4) -0.2732(3) 0.3326(4) 0.0555(17) Uani 1 1 d . . . . .
C036 C 0.3741(4) 0.2210(3) 0.0856(4) 0.0521(16) Uani 1 1 d . U . . .
H036 H 0.414068 0.216688 0.070659 0.063 Uiso 1 1 calc R U . . .
C038 C 0.0632(4) 0.1888(3) 0.9412(3) 0.0495(15) Uani 1 1 d . U . . .
H038 H 0.082727 0.223228 0.965455 0.059 Uiso 1 1 calc R U . . .
C039 C 0.6657(3) -0.0278(3) 0.7207(3) 0.0491(15) Uani 1 1 d . U . . .
H039 H 0.658425 0.011158 0.709694 0.059 Uiso 1 1 calc R U . . .
C03A C 0.0668(3) -0.0373(3) 0.9527(4) 0.0506(15) Uani 1 1 d . U . . .
H03A H 0.025249 -0.032369 0.965170 0.061 Uiso 1 1 calc R U . . .
C03B C 0.1881(3) -0.0491(3) 0.9168(4) 0.0488(16) Uani 1 1 d . U . . .
C03C C 0.6539(4) -0.0491(3) 0.7816(3) 0.0523(15) Uani 1 1 d . U . . .
H03C H 0.640690 -0.025537 0.813111 0.063 Uiso 1 1 calc R U . . .
C03D C 0.2757(4) 0.4176(2) 0.8582(4) 0.066(2) Uani 1 1 d D U . . .
H03D H 0.248006 0.438230 0.879701 0.079 Uiso 1 1 calc R U . . .
C03E C -0.1993(4) 0.3372(3) 0.3163(4) 0.0614(18) Uani 1 1 d . U . . .
H03E H -0.190842 0.375636 0.309146 0.074 Uiso 1 1 calc R U . . .
C03G C -0.1496(4) 0.3006(3) 0.1708(4) 0.0581(17) Uani 1 1 d . U . . .
C03H C 0.2509(3) -0.0546(3) 0.8937(4) 0.0521(17) Uani 1 1 d . . . . .
H03H H 0.245691 -0.042401 0.846323 0.063 Uiso 1 1 calc R U . . .
C03I C 0.3593(4) 0.3571(2) 0.7985(4) 0.0606(18) Uani 1 1 d D U . . .
H03I H 0.389175 0.336259 0.779797 0.073 Uiso 1 1 calc R U . . .
C03K C 0.5075(5) 0.2414(3) 0.9866(4) 0.074(2) Uani 1 1 d . U . . .
H03B H 0.461268 0.221045 0.959465 0.111 Uiso 1 1 calc R U . . .
H03F H 0.529506 0.253470 0.952497 0.111 Uiso 1 1 calc R U . . .
H03G H 0.497071 0.274457 1.010409 0.111 Uiso 1 1 calc R U . . .
C03L C 0.1962(4) 0.2304(3) 0.1459(4) 0.0535(16) Uani 1 1 d . . . . .
H03L H 0.203286 0.218155 0.193862 0.064 Uiso 1 1 calc R U . . .
C03M C -0.2061(4) 0.2416(3) 0.2755(4) 0.0576(17) Uani 1 1 d . U . . .
H03M H -0.204619 0.214714 0.240685 0.069 Uiso 1 1 calc R U . . .
C03N C 0.5371(3) 0.3611(3) 0.7260(3) 0.0566(16) Uani 1 1 d D U . . .
H03N H 0.574368 0.332963 0.742492 0.068 Uiso 1 1 calc R U . . .
C03O C -0.0339(5) -0.1380(3) 0.6184(4) 0.070(2) Uani 1 1 d . . . . .
H03O H -0.019848 -0.108157 0.594757 0.084 Uiso 1 1 calc R U . . .
C03P C -0.2170(4) 0.2610(3) 0.3877(4) 0.0615(17) Uani 1 1 d . U . . .
C03R C 0.6870(3) -0.0617(3) 0.6775(3) 0.0497(15) Uani 1 1 d . U . . .
C03S C 0.7038(4) -0.0396(3) 0.6156(4) 0.0548(16) Uani 1 1 d . U . . .
C03V C 0.3250(3) 0.4468(3) 0.8365(4) 0.0579(16) Uani 1 1 d D U . . .
H03V H 0.330723 0.486427 0.842099 0.069 Uiso 1 1 calc R U . . .
C03W C 0.3653(4) 0.4154(3) 0.8064(4) 0.073(2) Uani 1 1 d D U . . .
C03Y C 0.0179(5) -0.2543(3) 0.4551(4) 0.066(2) Uani 1 1 d . . . . .
C040 C -0.1039(4) -0.1620(3) 0.6953(4) 0.0631(19) Uani 1 1 d . . . . .
H040 H -0.115826 -0.198057 0.673123 0.076 Uiso 1 1 calc R U . . .
C041 C -0.1113(3) -0.0942(3) 0.7794(3) 0.0441(14) Uani 1 1 d . . . . .
H041 H -0.128785 -0.083632 0.815859 0.053 Uiso 1 1 calc R U . . .
C042 C 0.3158(4) 0.2451(3) 0.0422(3) 0.0595(19) Uani 1 1 d . U . . .
H042 H 0.315773 0.259961 -0.002220 0.071 Uiso 1 1 calc R U . . .
C043 C -0.0337(4) 0.2648(4) 0.1875(4) 0.084(3) Uani 1 1 d . U . . .
H043 H 0.011385 0.246896 0.217670 0.101 Uiso 1 1 calc R U . . .
C044 C 0.1332(4) -0.0586(3) 1.0057(4) 0.063(2) Uani 1 1 d . U . . .
H044 H 0.137474 -0.068121 1.053746 0.076 Uiso 1 1 calc R U . . .
C045 C 0.0104(4) 0.2710(3) 0.0835(4) 0.0547(17) Uani 1 1 d . . . . .
C046 C -0.2082(4) 0.3201(3) 0.3797(4) 0.0671(19) Uani 1 1 d . U . . .
H046 H -0.208374 0.346352 0.415679 0.081 Uiso 1 1 calc R U . . .
C047 C 0.4547(5) 0.0746(3) 0.1126(3) 0.064(2) Uani 1 1 d . U . . .
H047 H 0.481905 0.099261 0.094893 0.077 Uiso 1 1 calc R U . . .
C048 C 0.2347(4) -0.1569(3) 0.1599(3) 0.0514(16) Uani 1 1 d . U . . .
C04A C 0.0530(4) -0.2155(3) 0.4333(4) 0.0616(19) Uani 1 1 d . . . . .
H04A H 0.070817 -0.183001 0.463042 0.074 Uiso 1 1 calc R U . . .
C04B C -0.0860(4) 0.2773(3) 0.2169(4) 0.0642(19) Uani 1 1 d . U . . .
H04B H -0.076913 0.269713 0.266752 0.077 Uiso 1 1 calc R U . . .
C04D C 0.4502(4) 0.4212(3) 0.7413(4) 0.070(2) Uani 1 1 d D U . . .
C04F C -0.1366(7) -0.1121(4) -0.0476(7) 0.136(5) Uani 1 1 d . . . . .
H04C H -0.180360 -0.115787 -0.093773 0.203 Uiso 1 1 calc R U . . .
H04D H -0.144880 -0.132416 -0.008568 0.203 Uiso 1 1 calc R U . . .
H04E H -0.093278 -0.127884 -0.053562 0.203 Uiso 1 1 calc R U . . .
C04H C -0.0044(5) -0.2484(3) 0.5195(5) 0.068(2) Uani 1 1 d . . . . .
C04J C 0.5160(4) 0.3811(3) 0.6548(4) 0.0664(19) Uani 1 1 d D U . . .
C04P C 0.1931(4) -0.0653(3) 0.9847(4) 0.0620(18) Uani 1 1 d . U . . .
H04P H 0.238019 -0.081467 1.018408 0.074 Uiso 1 1 calc R U . . .
C04Q C 0.0650(4) -0.2198(3) 0.3694(4) 0.069(2) Uani 1 1 d . . . . .
H04Q H 0.082272 -0.188677 0.350611 0.083 Uiso 1 1 calc R U . . .
C04S C 0.5504(4) 0.3619(3) 0.6039(4) 0.0643(19) Uani 1 1 d . . . . .
O04T O -0.0086(5) -0.2884(3) 0.5560(4) 0.115(2) Uani 1 1 d . U . . .
C04Y C 0.5071(4) 0.3797(3) 0.7745(4) 0.0583(16) Uani 1 1 d D U . . .
H04Y H 0.522339 0.366709 0.823631 0.070 Uiso 1 1 calc R U . . .
C050 C 0.4593(5) 0.4217(4) 0.6252(5) 0.095(3) Uani 1 1 d D U . . .
H050 H 0.444587 0.435120 0.576385 0.114 Uiso 1 1 calc R U . . .
C055 C -0.2028(5) -0.0275(4) -0.0213(5) 0.101(3) Uani 1 1 d . U . . .
H05A H -0.193635 -0.009323 0.025870 0.151 Uiso 1 1 calc R U . . .
H05B H -0.232189 -0.061741 -0.025916 0.151 Uiso 1 1 calc R U . . .
H05C H -0.230038 -0.001683 -0.061490 0.151 Uiso 1 1 calc R U . . .
C23 C 0.4257(6) 0.4412(4) 0.6711(5) 0.110(4) Uani 1 1 d D U . . .
H23 H 0.386610 0.467924 0.653725 0.133 Uiso 1 1 calc R U . . .
O3 O 0.3948(3) 0.1395(2) 0.3282(3) 0.0694(14) Uani 1 1 d . . . . .
C38 C 0.6285(7) 0.2422(5) 1.0904(5) 0.161(6) Uani 1 1 d . U . . .
H38A H 0.643287 0.259774 1.053650 0.241 Uiso 1 1 calc R U . . .
H38B H 0.671828 0.224698 1.128695 0.241 Uiso 1 1 calc R U . . .
H38C H 0.608018 0.270896 1.112504 0.241 Uiso 1 1 calc R U . . .
O2 O 0.0472(3) 0.0447(2) 0.7066(3) 0.0793(16) Uani 1 1 d . . . . .
N57 N 0.3750(6) 0.1108(3) 0.3687(5) 0.098(3) Uani 1 1 d . . . . .
O1 O 0.3965(6) 0.0596(4) 0.3803(5) 0.153(3) Uani 1 1 d . . . . .
C29 C 0.1757(4) -0.2367(3) 0.2960(4) 0.0657(19) Uani 1 1 d . U . . .
H29 H 0.194667 -0.247277 0.346290 0.079 Uiso 1 1 calc R U . . .
C31 C 0.2206(4) -0.2031(3) 0.2664(4) 0.0559(16) Uani 1 1 d . U . . .
H31 H 0.270357 -0.192995 0.296148 0.067 Uiso 1 1 calc R U . . .
C33 C 0.1879(4) -0.1871(3) 0.1948(3) 0.0517(16) Uani 1 1 d . U . . .
C35 C 0.0741(5) -0.2283(4) 0.1791(4) 0.085(3) Uani 1 1 d . U . . .
H35 H 0.022041 -0.231924 0.152509 0.102 Uiso 1 1 calc R U . . .
C22 C 0.1092(5) -0.2515(4) 0.2509(4) 0.078(3) Uani 1 1 d . U . . .
C27 C 0.1172(4) -0.2002(4) 0.1481(4) 0.093(3) Uani 1 1 d . U . . .
H27 H 0.098225 -0.190808 0.097425 0.111 Uiso 1 1 calc R U . . .
O13 O 0.3353(4) 0.1287(3) 0.3951(5) 0.120(3) Uani 1 1 d . . . . .
S21 S 0.28611(15) -0.05013(11) 0.39215(14) 0.0915(7) Uani 1 1 d . . . . .
S37 S 0.50103(15) 0.22002(12) 0.61878(18) 0.1078(9) Uani 1 1 d . . . . .
O25 O 0.2479(3) -0.0535(2) 0.3097(3) 0.0829(17) Uani 1 1 d . . . . .
C41 C 0.2365(6) 0.0066(4) 0.4063(9) 0.149(6) Uani 1 1 d . . . . .
H41A H 0.220955 0.031796 0.363717 0.223 Uiso 1 1 calc R U . . .
H41B H 0.268104 0.027261 0.450455 0.223 Uiso 1 1 calc R U . . .
H41C H 0.192580 -0.007496 0.412707 0.223 Uiso 1 1 calc R U . . .
C39 C 0.2611(8) -0.1049(5) 0.4348(8) 0.142(5) Uani 1 1 d . U . . .
H39A H 0.233107 -0.132978 0.398031 0.213 Uiso 1 1 calc R U . . .
H39B H 0.230255 -0.090452 0.459375 0.213 Uiso 1 1 calc R U . . .
H39C H 0.305848 -0.122367 0.471205 0.213 Uiso 1 1 calc R U . . .
N51 N 0.0989(13) 0.0298(11) 0.6941(14) 0.073(6) Uani 0.3333 1 d . U P A 1
C65 C 0.5012(7) 0.1888(6) 0.5261(5) 0.127(4) Uani 1 1 d . . . . .
H65A H 0.536909 0.209493 0.512465 0.190 Uiso 1 1 calc R U . . .
H65B H 0.451510 0.192442 0.486846 0.190 Uiso 1 1 calc R U . . .
H65C H 0.515158 0.148937 0.533091 0.190 Uiso 1 1 calc R U . . .
O51 O 0.4506(6) 0.1856(3) 0.6465(7) 0.189(5) Uani 1 1 d . U . . .
C56 C 0.5913(6) 0.1903(5) 0.6776(6) 0.111(3) Uani 1 1 d . U . . .
H56A H 0.587423 0.149215 0.678509 0.167 Uiso 1 1 calc R U . . .
H56B H 0.606497 0.205103 0.727564 0.167 Uiso 1 1 calc R U . . .
H56C H 0.628200 0.200682 0.658129 0.167 Uiso 1 1 calc R U . . .
N7 N 0.0990(10) 0.0651(8) 0.6935(11) 0.046(4) Uani 0.3333 1 d D U P A 2
O10 O 0.1570(13) 0.0875(13) 0.7391(12) 0.167(10) Uani 0.3333 1 d D U P A 2
N29 N 0.0794(10) 0.0467(9) 0.6575(11) 0.047(4) Uani 0.3333 1 d . U P A 3
O5 O 0.1015(12) 0.0786(10) 0.6334(10) 0.118(7) Uani 0.3333 1 d D U P A 2

loop_
_atom_site_aniso_label
_atom_site_aniso_U_11
_atom_site_aniso_U_22
_atom_site_aniso_U_33
_atom_site_aniso_U_23
_atom_site_aniso_U_13
_atom_site_aniso_U_12
Pd01 0.0362(2) 0.0413(2) 0.0356(2) 0.00543(19) 0.01840(18) 0.00313(19)
Pd02 0.0594(3) 0.0378(2) 0.0337(2) 0.0037(2) 0.0211(2) -0.0018(2)
S003 0.1069(16) 0.0679(12) 0.0730(13) 0.0079(10) 0.0648(13) 0.0082(11)
S006 0.151(2) 0.0955(17) 0.138(2) 0.0328(16) 0.119(2) 0.0179(17)
O008 0.057(3) 0.061(3) 0.046(2) 0.006(2) 0.032(2) -0.017(2)
O009 0.056(3) 0.083(3) 0.055(3) 0.027(2) 0.035(2) 0.010(2)
N00A 0.028(2) 0.050(3) 0.030(2) 0.011(2) 0.019(2) 0.010(2)
O00B 0.031(2) 0.085(3) 0.040(3) 0.012(2) 0.0097(19) 0.006(2)
N00C 0.029(2) 0.039(2) 0.019(2) -0.0044(18) 0.0081(18) 0.0020(19)
N00D 0.030(2) 0.039(3) 0.059(3) 0.011(2) 0.022(2) 0.006(2)
O00E 0.095(4) 0.055(3) 0.070(3) -0.013(2) 0.064(3) -0.020(3)
N00F 0.058(3) 0.044(3) 0.041(3) 0.010(2) 0.024(3) 0.004(2)
N00G 0.052(3) 0.043(3) 0.029(3) 0.012(2) 0.013(2) 0.005(2)
N00H 0.081(4) 0.055(3) 0.050(3) -0.021(3) 0.047(3) -0.033(3)
N00I 0.046(3) 0.063(4) 0.061(3) 0.022(3) 0.022(3) 0.009(3)
N00J 0.0423(16) 0.0440(16) 0.0404(16) -0.0009(12) 0.0193(12) -0.0005(12)
N00K 0.061(3) 0.025(2) 0.049(3) -0.003(2) 0.034(3) -0.001(2)
N00L 0.041(3) 0.037(3) 0.051(3) -0.011(2) 0.030(2) -0.004(2)
O00M 0.086(3) 0.068(3) 0.060(3) 0.021(2) 0.043(3) 0.024(3)
N00N 0.045(3) 0.036(3) 0.062(3) 0.001(2) 0.026(3) 0.001(2)
N00O 0.032(2) 0.056(3) 0.035(3) 0.001(2) 0.010(2) -0.009(2)
C00P 0.030(3) 0.034(3) 0.043(3) 0.005(2) 0.019(3) 0.004(2)
N1 0.0548(17) 0.0560(18) 0.0545(17) -0.0003(13) 0.0235(13) -0.0004(13)
O00R 0.075(3) 0.074(3) 0.065(3) 0.014(3) 0.044(3) 0.007(3)
C00S 0.054(4) 0.048(3) 0.031(3) -0.008(3) 0.025(3) 0.000(3)
N00T 0.046(3) 0.034(2) 0.021(2) 0.0011(18) 0.005(2) -0.002(2)
C00U 0.044(3) 0.040(3) 0.047(4) -0.011(3) 0.021(3) -0.004(3)
N00W 0.035(3) 0.049(3) 0.035(3) 0.009(2) 0.014(2) 0.012(2)
C00X 0.027(3) 0.054(4) 0.046(4) -0.003(3) 0.000(3) 0.003(3)
N00Y 0.060(3) 0.076(4) 0.031(3) -0.013(3) 0.029(3) -0.019(3)
O00Z 0.084(4) 0.080(4) 0.054(3) -0.025(3) 0.034(3) -0.036(3)
C010 0.054(4) 0.031(3) 0.035(3) 0.003(2) 0.016(3) 0.004(3)
C011 0.041(3) 0.067(4) 0.041(3) 0.011(3) 0.017(3) 0.002(3)
C012 0.0415(17) 0.0427(18) 0.0415(17) 0.0006(12) 0.0178(13) -0.0011(12)
C014 0.036(3) 0.078(5) 0.047(3) 0.005(3) 0.017(3) 0.006(3)
O015 0.131(5) 0.099(4) 0.089(4) -0.057(3) 0.084(4) -0.086(4)
O016 0.060(3) 0.100(4) 0.035(3) 0.002(2) 0.025(2) -0.006(3)
C018 0.046(3) 0.038(3) 0.046(3) 0.026(3) 0.021(3) 0.013(3)
N01A 0.063(4) 0.070(4) 0.036(3) -0.016(3) 0.016(3) -0.017(3)
O01B 0.166(6) 0.077(4) 0.130(5) -0.048(4) 0.132(5) -0.057(4)
O01C 0.100(4) 0.092(4) 0.070(3) 0.025(3) 0.060(3) 0.035(3)
C01D 0.074(4) 0.042(4) 0.046(4) 0.007(3) 0.040(3) 0.014(3)
C01E 0.054(4) 0.038(3) 0.036(3) -0.001(3) 0.021(3) -0.001(3)
C01F 0.072(4) 0.041(3) 0.048(4) -0.006(3) 0.036(3) -0.002(3)
O01G 0.111(5) 0.100(4) 0.118(5) 0.058(4) 0.087(4) 0.046(4)
C01H 0.040(3) 0.056(4) 0.036(3) 0.018(3) 0.019(3) 0.019(3)
C01I 0.056(4) 0.036(3) 0.031(3) 0.003(2) 0.018(3) -0.005(3)
C01J 0.042(3) 0.059(4) 0.042(4) -0.001(3) 0.018(3) 0.007(3)
N01K 0.055(3) 0.041(3) 0.049(3) 0.011(2) 0.026(2) 0.000(2)
C01L 0.046(3) 0.053(4) 0.036(3) 0.003(3) 0.002(3) -0.011(3)
C01M 0.047(3) 0.040(3) 0.036(3) 0.005(2) 0.023(2) 0.002(2)
C01N 0.048(4) 0.053(4) 0.071(4) -0.017(3) 0.038(3) -0.016(3)
C01O 0.105(6) 0.058(5) 0.074(5) -0.010(4) 0.058(5) -0.024(4)
C01P 0.050(4) 0.058(4) 0.054(4) 0.014(3) 0.015(3) 0.009(3)
C01Q 0.045(3) 0.050(4) 0.051(4) 0.006(3) 0.017(3) -0.012(3)
C01R 0.067(4) 0.045(3) 0.027(3) 0.003(2) 0.028(3) 0.004(3)
C01S 0.046(3) 0.043(3) 0.027(3) 0.014(2) 0.016(2) 0.000(3)
C01T 0.030(3) 0.050(3) 0.037(3) 0.000(2) 0.007(2) 0.002(2)
C01U 0.032(3) 0.049(3) 0.029(3) 0.001(3) 0.015(2) -0.006(3)
C01V 0.067(4) 0.055(4) 0.039(3) 0.009(3) 0.030(3) 0.000(3)
N01W 0.047(3) 0.085(4) 0.047(3) 0.021(3) 0.025(3) 0.020(3)
C01X 0.039(3) 0.051(4) 0.040(3) 0.005(3) 0.014(3) -0.001(3)
C01Y 0.049(3) 0.046(3) 0.030(3) 0.007(3) 0.022(3) 0.011(3)
C020 0.051(4) 0.053(4) 0.039(4) -0.007(3) 0.017(3) 0.000(3)
C021 0.071(4) 0.052(4) 0.061(4) 0.020(3) 0.046(4) 0.015(3)
C022 0.058(4) 0.034(3) 0.054(4) -0.004(3) 0.026(3) -0.011(3)
C023 0.028(3) 0.044(3) 0.040(3) 0.007(3) 0.017(2) 0.000(2)
O025 0.081(4) 0.111(5) 0.073(4) -0.014(3) 0.046(3) -0.014(3)
N026 0.135(6) 0.040(3) 0.068(4) -0.010(3) 0.065(4) -0.012(3)
N027 0.073(4) 0.085(4) 0.034(3) 0.022(3) 0.038(3) 0.022(3)
C028 0.071(4) 0.036(3) 0.037(3) 0.008(3) 0.017(3) -0.011(3)
C029 0.062(4) 0.048(4) 0.046(4) 0.006(3) 0.019(3) 0.001(3)
C02A 0.109(6) 0.050(4) 0.048(4) -0.015(3) 0.051(4) -0.021(4)
C02C 0.067(4) 0.038(3) 0.040(4) -0.003(3) 0.022(3) 0.000(3)
C02E 0.038(3) 0.057(4) 0.061(4) 0.023(3) 0.034(3) 0.015(3)
C02F 0.070(5) 0.053(4) 0.045(4) 0.005(3) 0.020(3) -0.013(3)
C02G 0.066(4) 0.064(4) 0.076(5) -0.033(4) 0.044(4) -0.015(4)
N02H 0.073(2) 0.073(2) 0.071(2) 0.0001(13) 0.0295(14) 0.0004(13)
C02I 0.071(4) 0.076(5) 0.040(3) 0.012(3) 0.038(3) 0.016(4)
N02J 0.0668(19) 0.067(2) 0.066(2) -0.0014(13) 0.0273(14) -0.0004(13)
C02L 0.057(3) 0.045(3) 0.042(3) 0.004(3) 0.029(3) -0.001(3)
C02M 0.053(3) 0.040(3) 0.033(3) 0.000(2) 0.024(3) -0.008(3)
C02O 0.116(7) 0.037(4) 0.089(6) 0.022(4) 0.064(5) -0.008(4)
C02P 0.084(5) 0.068(4) 0.052(4) 0.011(3) 0.039(4) -0.003(4)
C02Q 0.080(5) 0.067(4) 0.057(4) 0.026(3) 0.049(4) 0.037(4)
N02R 0.069(4) 0.054(3) 0.059(4) -0.008(3) 0.029(3) 0.005(3)
C02S 0.069(4) 0.050(4) 0.050(4) -0.017(3) 0.024(4) -0.021(3)
C02U 0.063(4) 0.060(4) 0.049(4) -0.022(3) 0.039(3) -0.008(3)
C02W 0.049(3) 0.071(4) 0.046(3) 0.013(3) 0.022(2) 0.006(3)
C02X 0.105(6) 0.059(4) 0.076(5) 0.016(3) 0.063(5) 0.009(4)
C02Y 0.067(4) 0.070(5) 0.045(4) 0.008(3) 0.033(4) 0.017(4)
C02Z 0.124(7) 0.059(4) 0.053(4) -0.008(4) 0.054(5) -0.022(4)
C030 0.057(4) 0.063(4) 0.055(4) 0.010(3) 0.043(3) 0.014(3)
C031 0.084(5) 0.049(4) 0.057(4) -0.012(3) 0.041(4) -0.019(3)
C032 0.052(4) 0.063(4) 0.044(4) 0.007(3) 0.025(3) -0.004(3)
C033 0.058(3) 0.041(3) 0.039(3) -0.008(2) 0.033(3) -0.004(2)
C034 0.068(4) 0.038(3) 0.040(4) 0.009(3) 0.022(3) -0.001(3)
C035 0.063(4) 0.062(4) 0.049(4) -0.010(3) 0.031(3) -0.025(3)
C036 0.056(4) 0.053(4) 0.054(4) 0.021(3) 0.029(3) 0.007(3)
C038 0.060(4) 0.059(4) 0.029(3) -0.014(3) 0.016(3) -0.019(3)
C039 0.044(3) 0.066(4) 0.035(3) 0.016(3) 0.013(3) 0.000(3)
C03A 0.046(3) 0.057(3) 0.053(4) 0.006(3) 0.025(3) 0.005(3)
C03B 0.032(3) 0.059(4) 0.065(4) 0.023(3) 0.029(3) 0.020(3)
C03C 0.058(3) 0.060(3) 0.041(3) 0.014(3) 0.022(3) 0.012(3)
C03D 0.105(6) 0.052(3) 0.071(5) -0.021(3) 0.067(5) -0.024(4)
C03E 0.085(5) 0.055(4) 0.064(4) 0.011(3) 0.050(4) 0.009(4)
C03G 0.095(5) 0.055(4) 0.046(4) 0.006(3) 0.052(4) -0.003(4)
C03H 0.027(3) 0.086(5) 0.050(4) -0.002(3) 0.024(3) 0.007(3)
C03I 0.069(4) 0.062(4) 0.070(5) -0.016(4) 0.047(4) -0.022(3)
C03K 0.106(6) 0.074(5) 0.055(4) 0.010(4) 0.046(4) -0.032(4)
C03L 0.060(4) 0.059(4) 0.037(4) 0.013(3) 0.014(3) 0.019(3)
C03M 0.071(4) 0.059(4) 0.057(4) 0.007(3) 0.041(4) 0.009(3)
C03N 0.032(3) 0.082(5) 0.053(4) -0.016(3) 0.014(3) -0.015(3)
C03O 0.093(6) 0.044(4) 0.075(5) -0.011(4) 0.034(5) 0.010(4)
C03P 0.071(4) 0.083(4) 0.041(4) 0.023(3) 0.032(4) 0.013(4)
C03R 0.049(4) 0.059(4) 0.040(3) 0.018(3) 0.016(3) 0.014(3)
C03S 0.061(4) 0.063(4) 0.047(3) 0.009(3) 0.029(3) -0.007(3)
C03V 0.0583(19) 0.058(2) 0.058(2) 0.0009(13) 0.0242(14) -0.0033(13)
C03W 0.095(6) 0.072(4) 0.070(5) -0.032(4) 0.053(5) -0.046(4)
C03Y 0.133(7) 0.036(3) 0.049(4) -0.014(3) 0.057(5) -0.004(4)
C040 0.103(6) 0.035(3) 0.063(5) -0.002(3) 0.045(4) -0.005(4)
C041 0.045(3) 0.047(4) 0.041(3) 0.003(3) 0.017(3) 0.009(3)
C042 0.052(4) 0.095(5) 0.029(3) 0.014(3) 0.013(3) -0.016(4)
C043 0.049(4) 0.174(9) 0.025(3) 0.004(4) 0.010(3) -0.022(4)
C044 0.061(4) 0.095(6) 0.046(4) 0.020(4) 0.034(3) 0.036(4)
C045 0.062(4) 0.065(4) 0.047(4) 0.002(3) 0.032(4) -0.012(3)
C046 0.086(5) 0.071(4) 0.056(4) 0.017(3) 0.041(4) 0.021(4)
C047 0.110(6) 0.067(4) 0.028(3) 0.000(3) 0.041(4) -0.028(4)
C048 0.058(4) 0.059(4) 0.039(3) -0.008(3) 0.021(3) -0.008(3)
C04A 0.085(5) 0.058(4) 0.058(4) -0.017(3) 0.046(4) 0.003(4)
C04B 0.088(5) 0.079(5) 0.038(4) 0.011(3) 0.037(3) -0.012(4)
C04D 0.095(5) 0.061(4) 0.076(5) 0.012(4) 0.058(5) -0.007(3)
C04F 0.237(14) 0.076(6) 0.190(11) 0.063(7) 0.187(12) 0.069(7)
C04H 0.104(6) 0.044(4) 0.092(6) 0.003(4) 0.078(5) 0.002(4)
C04J 0.078(5) 0.067(5) 0.072(4) 0.009(4) 0.049(4) 0.013(4)
C04P 0.055(3) 0.077(4) 0.052(4) 0.013(3) 0.020(3) 0.023(3)
C04Q 0.073(5) 0.070(5) 0.070(5) -0.007(4) 0.034(4) -0.016(4)
C04S 0.057(5) 0.080(5) 0.061(5) -0.016(4) 0.029(4) -0.004(4)
O04T 0.182(7) 0.074(4) 0.109(5) 0.010(4) 0.080(5) 0.001(4)
C04Y 0.058(2) 0.060(2) 0.057(2) -0.0004(13) 0.0243(14) -0.0034(13)
C050 0.125(7) 0.098(6) 0.110(6) 0.047(5) 0.096(6) 0.050(5)
C055 0.109(7) 0.112(7) 0.087(6) 0.024(5) 0.046(5) 0.022(6)
C23 0.184(10) 0.091(6) 0.098(6) 0.043(5) 0.100(7) 0.085(7)
O3 0.104(4) 0.062(3) 0.065(3) 0.012(2) 0.057(3) -0.005(3)
C38 0.191(12) 0.147(10) 0.048(6) -0.027(6) -0.054(6) 0.042(9)
O2 0.083(4) 0.084(4) 0.092(4) 0.030(3) 0.057(3) 0.032(3)
N57 0.170(8) 0.064(5) 0.109(6) 0.026(4) 0.108(6) 0.015(5)
O1 0.205(9) 0.122(7) 0.175(8) 0.053(6) 0.121(8) 0.040(6)
C29 0.095(5) 0.045(4) 0.069(5) -0.002(3) 0.045(4) -0.015(4)
C31 0.048(4) 0.063(4) 0.057(4) -0.002(3) 0.021(3) -0.012(3)
C33 0.061(4) 0.074(4) 0.031(3) -0.011(3) 0.030(3) -0.022(3)
C35 0.076(5) 0.129(8) 0.061(5) -0.005(5) 0.039(4) -0.035(5)
C22 0.087(5) 0.121(7) 0.046(4) -0.032(4) 0.048(4) -0.070(5)
C27 0.070(5) 0.150(9) 0.052(5) 0.001(5) 0.017(4) -0.058(6)
O13 0.140(6) 0.098(5) 0.173(7) 0.051(5) 0.117(6) 0.019(4)
S21 0.1069(18) 0.0897(16) 0.0913(17) -0.0058(13) 0.0535(15) -0.0135(14)
S37 0.0806(16) 0.0905(18) 0.141(2) -0.0058(17) 0.0329(16) 0.0109(14)
O25 0.110(4) 0.099(4) 0.045(3) -0.003(3) 0.036(3) -0.032(3)
C41 0.135(9) 0.060(6) 0.310(18) -0.044(8) 0.151(11) -0.025(6)
C39 0.173(11) 0.113(9) 0.181(12) -0.001(8) 0.113(10) -0.031(8)
N51 0.069(11) 0.084(12) 0.079(11) 0.031(9) 0.045(9) 0.007(9)
C65 0.118(8) 0.163(11) 0.077(7) 0.006(7) 0.015(6) -0.035(8)
O51 0.250(10) 0.113(6) 0.323(12) -0.076(7) 0.241(10) -0.058(6)
C56 0.109(7) 0.106(7) 0.132(9) 0.027(6) 0.062(7) 0.012(6)
N7 0.043(7) 0.048(7) 0.051(7) 0.001(6) 0.023(6) -0.013(5)
O10 0.167(11) 0.166(11) 0.167(11) -0.001(3) 0.065(5) 0.001(3)
N29 0.037(8) 0.058(9) 0.051(9) 0.001(9) 0.023(8) 0.013(7)
O5 0.118(7) 0.120(7) 0.117(7) 0.000(3) 0.048(4) 0.000(3)

_geom_special_details            
;
 All esds (except the esd in the dihedral angle between two l.s. planes)
 are estimated using the full covariance matrix.  The cell esds are taken
 into account individually in the estimation of esds in distances, angles
 and torsion angles; correlations between esds in cell parameters are only
 used when they are defined by crystal symmetry.  An approximate (isotropic)
 treatment of cell esds is used for estimating esds involving l.s. planes.
;
loop_
_geom_bond_atom_site_label_1
_geom_bond_atom_site_label_2
_geom_bond_distance
_geom_bond_site_symmetry_2
_geom_bond_publ_flag
Pd01 N00A 2.002(5) . ?
Pd01 N00C 2.005(4) . ?
Pd01 N00L 2.026(5) . ?
Pd01 N00W 2.048(5) . ?
Pd02 N00G 1.993(5) . ?
Pd02 N00K 2.016(5) . ?
Pd02 N00T 1.995(4) . ?
Pd02 N01K 2.041(5) . ?
S003 O00R 1.507(5) . ?
S003 C03K 1.748(8) . ?
S003 C38 1.533(13) . ?
S006 O008 1.487(4) . ?
S006 C04F 1.662(10) . ?
S006 C055 1.678(9) . ?
O009 C012 1.387(7) . ?
O009 C02E 1.402(7) . ?
N00A C00P 1.317(6) . ?
N00A C022 1.364(7) . ?
O00B C00U 1.224(7) . ?
N00C C010 1.393(7) . ?
N00C C01H 1.333(6) . ?
N00D H00D 0.8800 . ?
N00D N00N 1.341(6) . ?
N00D C00U 1.390(8) . ?
O00E C00S 1.258(6) . ?
N00F N00H 1.406(6) . ?
N00F C02C 1.308(8) . ?
N00G C01V 1.376(7) . ?
N00G C01Y 1.311(7) . ?
N00H H00H 0.8800 . ?
N00H C048 1.334(8) . ?
N00I H00I 0.8800 . ?
N00I N1 1.395(7) . ?
N00I C03S 1.342(8) . ?
N00J H00J 0.8800 . ?
N00J N00O 1.389(6) . ?
N00J C00S 1.349(7) . ?
N00K C02M 1.300(7) . ?
N00K C033 1.384(7) . ?
N00L C01T 1.320(7) . ?
N00L C03A 1.366(8) . ?
O00M C02Y 1.239(7) . ?
N00N C03H 1.252(8) . ?
N00O C01U 1.294(7) . ?
C00P H00P 0.9500 . ?
C00P C023 1.391(8) . ?
N1 C029 1.305(8) . ?
C00S C01F 1.479(8) . ?
N00T C028 1.310(8) . ?
N00T C036 1.367(7) . ?
C00U C01X 1.483(8) . ?
N00W C01D 1.357(7) . ?
N00W C041 1.331(7) . ?
C00X C010 1.387(8) . ?
C00X C01P 1.305(8) . ?
C00X C020 1.478(9) . ?
N00Y N01A 1.399(7) . ?
N00Y C03L 1.323(8) . ?
O00Z C048 1.211(7) . ?
C010 H010 0.9500 . ?
C011 H011 0.9500 . ?
C011 C01Q 1.418(8) . ?
C011 C03R 1.341(9) . ?
C012 C018 1.378(8) . ?
C012 C02W 1.372(9) . ?
C014 H014 0.9500 . ?
C014 C01X 1.422(8) . ?
C014 C02W 1.393(8) . ?
O015 C035 1.345(7) . ?
O015 C22 1.406(7) . ?
O016 C045 1.233(7) . ?
C018 H018 0.9500 . ?
C018 C01S 1.391(7) . ?
N01A H01A 0.8800 . ?
N01A C045 1.328(9) . ?
O01B C03W 1.412(7) . ?
O01B C04D 1.474(8) . ?
O01C C02P 1.429(8) . ?
O01C C03G 1.435(8) . ?
C01D H01D 0.9500 . ?
C01D C034 1.389(9) . ?
C01E C01L 1.432(8) . ?
C01E C028 1.396(9) . ?
C01E C03L 1.422(8) . ?
C01F C01N 1.395(5) . ?
C01F C03D 1.392(6) . ?
O01G C03S 1.248(8) . ?
C01H H01H 0.9500 . ?
C01H C01J 1.388(8) . ?
C01I C01R 1.411(8) . ?
C01I C02C 1.460(8) . ?
C01I C02S 1.435(8) . ?
C01J H01J 0.9500 . ?
C01J C01P 1.400(9) . ?
N01K C01R 1.365(7) . ?
N01K C047 1.339(8) . ?
C01L H01L 0.9500 . ?
C01L C042 1.397(9) . ?
C01M C021 1.401(8) . ?
C01M C029 1.457(8) . ?
C01M C02M 1.434(8) . ?
C01N H01N 0.9500 . ?
C01N C03I 1.392(5) . ?
C01O H01O 0.9500 . ?
C01O C01V 1.338(8) . ?
C01O C02F 1.364(8) . ?
C01P H01P 0.9500 . ?
C01Q H01Q 0.9500 . ?
C01Q C02E 1.323(9) . ?
C01R H01R 0.9500 . ?
C01S H01S 0.9500 . ?
C01S C01X 1.339(8) . ?
C01T H01T 0.9500 . ?
C01T C03B 1.429(8) . ?
C01U H01U 0.9500 . ?
C01U C023 1.488(7) . ?
C01V H01V 0.9500 . ?
N01W H01W 0.8800 . ?
N01W C020 1.264(8) . ?
N01W N027 1.412(6) . ?
C01Y H01Y 0.9500 . ?
C01Y C032 1.408(8) . ?
C020 H020 0.9500 . ?
C021 H021 0.9500 . ?
C021 C030 1.375(8) . ?
C022 H022 0.9500 . ?
C022 C02U 1.340(8) . ?
C023 C038 1.384(8) . ?
O025 C04S 1.208(9) . ?
N026 H026 0.8800 . ?
N026 N02R 1.337(7) . ?
N026 C04H 1.315(8) . ?
N027 H027 0.8795 . ?
N027 C02Y 1.358(8) . ?
C028 H028 0.9500 . ?
C029 H029 0.9500 . ?
C02A H02A 0.9500 . ?
C02A C02S 1.352(9) . ?
C02A C047 1.410(9) . ?
C02C H02C 0.9500 . ?
C02E C03C 1.386(9) . ?
C02F H02F 0.9500 . ?
C02F C032 1.398(7) . ?
C02G H02G 0.9500 . ?
C02G C031 1.338(9) . ?
C02G C035 1.384(9) . ?
N02H H02H 0.8800 . ?
N02H N02J 1.385(8) . ?
N02H C04S 1.338(9) . ?
C02I H02I 0.9500 . ?
C02I C02L 1.403(9) . ?
C02I C02Q 1.399(8) . ?
N02J C02Z 1.279(9) . ?
C02L C043 1.369(9) . ?
C02L C045 1.506(8) . ?
C02M H02M 0.9500 . ?
C02O H02O 0.9500 . ?
C02O C040 1.330(10) . ?
C02O C041 1.406(9) . ?
C02P C03E 1.399(10) . ?
C02P C03M 1.340(10) . ?
C02Q H02Q 0.9500 . ?
C02Q C03G 1.354(9) . ?
N02R C03O 1.275(9) . ?
C02S H02S 0.9500 . ?
C02U H02U 0.9500 . ?
C02U C038 1.440(8) . ?
C02W H02W 0.9500 . ?
C02X H02X 0.9500 . ?
C02X C03M 1.355(9) . ?
C02X C03P 1.333(10) . ?
C02Y C03P 1.497(8) . ?
C02Z H02Z 0.9500 . ?
C02Z C032 1.553(9) . ?
C030 H030 0.9500 . ?
C030 C033 1.358(9) . ?
C031 H031 0.9500 . ?
C031 C03Y 1.389(9) . ?
C033 H033 0.9500 . ?
C034 C03O 1.407(10) . ?
C034 C040 1.431(9) . ?
C035 C04Q 1.434(10) . ?
C036 H036 0.9500 . ?
C036 C042 1.262(9) . ?
C038 H038 0.9500 . ?
C039 H039 0.9500 . ?
C039 C03C 1.411(8) . ?
C039 C03R 1.360(9) . ?
C03A H03A 0.9500 . ?
C03A C044 1.405(9) . ?
C03B C03H 1.484(7) . ?
C03B C04P 1.366(9) . ?
C03C H03C 0.9500 . ?
C03D H03D 0.9500 . ?
C03D C03V 1.393(6) . ?
C03E H03E 0.9500 . ?
C03E C046 1.397(9) . ?
C03G C04B 1.338(10) . ?
C03H H03H 0.9500 . ?
C03I H03I 0.9500 . ?
C03I C03W 1.394(6) . ?
C03K H03B 0.9800 . ?
C03K H03F 0.9800 . ?
C03K H03G 0.9800 . ?
C03L H03L 0.9500 . ?
C03M H03M 0.9500 . ?
C03N H03N 0.9500 . ?
C03N C04J 1.388(8) . ?
C03N C04Y 1.386(8) . ?
C03O H03O 0.9500 . ?
C03P C046 1.430(10) . ?
C03R C03S 1.488(8) . ?
C03V H03V 0.9500 . ?
C03V C03W 1.386(6) . ?
C03Y C04A 1.325(9) . ?
C03Y C04H 1.513(9) . ?
C040 H040 0.9500 . ?
C041 H041 0.9500 . ?
C042 H042 0.9500 . ?
C043 H043 0.9500 . ?
C043 C04B 1.402(10) . ?
C044 H044 0.9500 . ?
C044 C04P 1.407(9) . ?
C046 H046 0.9500 . ?
C047 H047 0.9500 . ?
C048 C33 1.532(8) . ?
C04A H04A 0.9500 . ?
C04A C04Q 1.384(9) . ?
C04B H04B 0.9500 . ?
C04D C04Y 1.438(8) . ?
C04D C23 1.365(9) . ?
C04F H04C 0.9800 . ?
C04F H04D 0.9800 . ?
C04F H04E 0.9800 . ?
C04H O04T 1.217(8) . ?
C04J C04S 1.494(9) . ?
C04J C050 1.412(8) . ?
C04P H04P 0.9500 . ?
C04Q H04Q 0.9500 . ?
C04Y H04Y 0.9500 . ?
C050 H050 0.9500 . ?
C050 C23 1.399(8) . ?
C055 H05A 0.9800 . ?
C055 H05B 0.9800 . ?
C055 H05C 0.9800 . ?
C23 H23 0.9500 . ?
O3 N57 1.228(7) . ?
C38 H38A 0.9800 . ?
C38 H38B 0.9800 . ?
C38 H38C 0.9800 . ?
O2 N51 1.19(2) . ?
O2 N7 1.247(16) . ?
O2 N29 1.359(18) . ?
N57 O1 1.279(10) . ?
N57 O13 1.180(8) . ?
C29 H29 0.9500 . ?
C29 C31 1.476(9) . ?
C29 C22 1.304(10) . ?
C31 H31 0.9500 . ?
C31 C33 1.359(9) . ?
C33 C27 1.365(10) . ?
C35 H35 0.9500 . ?
C35 C22 1.424(12) . ?
C35 C27 1.398(10) . ?
C27 H27 0.9500 . ?
S21 O25 1.506(6) . ?
S21 C41 1.752(9) . ?
S21 C39 1.727(11) . ?
S37 C65 1.985(11) . ?
S37 O51 1.546(8) . ?
S37 C56 1.832(10) . ?
C41 H41A 0.9800 . ?
C41 H41B 0.9800 . ?
C41 H41C 0.9800 . ?
C39 H39A 0.9800 . ?
C39 H39B 0.9800 . ?
C39 H39C 0.9800 . ?
C65 H65A 0.9800 . ?
C65 H65B 0.9800 . ?
C65 H65C 0.9800 . ?
C56 H56A 0.9800 . ?
C56 H56B 0.9800 . ?
C56 H56C 0.9800 . ?
N7 O10 1.257(10) . ?
N7 O5 1.254(8) . ?

loop_
_geom_angle_atom_site_label_1
_geom_angle_atom_site_label_2
_geom_angle_atom_site_label_3
_geom_angle
_geom_angle_site_symmetry_1
_geom_angle_site_symmetry_3
_geom_angle_publ_flag
N00A Pd01 N00C 90.08(17) . . ?
N00A Pd01 N00L 89.63(17) . . ?
N00A Pd01 N00W 178.11(17) . . ?
N00C Pd01 N00L 179.60(18) . . ?
N00C Pd01 N00W 90.04(17) . . ?
N00L Pd01 N00W 90.26(18) . . ?
N00G Pd02 N00K 89.78(19) . . ?
N00G Pd02 N00T 90.69(18) . . ?
N00G Pd02 N01K 179.0(2) . . ?
N00K Pd02 N01K 89.30(19) . . ?
N00T Pd02 N00K 177.83(19) . . ?
N00T Pd02 N01K 90.21(19) . . ?
O00R S003 C03K 108.5(3) . . ?
O00R S003 C38 98.0(6) . . ?
C38 S003 C03K 96.3(5) . . ?
O008 S006 C04F 108.7(4) . . ?
O008 S006 C055 113.0(4) . . ?
C04F S006 C055 100.0(6) . . ?
C012 O009 C02E 120.3(5) . . ?
C00P N00A Pd01 118.8(3) . . ?
C00P N00A C022 117.9(5) . . ?
C022 N00A Pd01 123.2(4) . . ?
C010 N00C Pd01 117.2(3) . . ?
C01H N00C Pd01 122.7(3) . . ?
C01H N00C C010 119.4(5) . . ?
N00N N00D H00D 120.2 . . ?
N00N N00D C00U 119.6(5) . . ?
C00U N00D H00D 120.2 . . ?
C02C N00F N00H 114.7(5) . . ?
C01V N00G Pd02 119.0(4) . . ?
C01Y N00G Pd02 120.4(4) . . ?
C01Y N00G C01V 119.6(5) . . ?
N00F N00H H00H 121.4 . . ?
C048 N00H N00F 117.1(5) . . ?
C048 N00H H00H 121.4 . . ?
N1 N00I H00I 120.7 . . ?
C03S N00I H00I 120.7 . . ?
C03S N00I N1 118.6(5) . . ?
N00O N00J H00J 121.8 . . ?
C00S N00J H00J 121.8 . . ?
C00S N00J N00O 116.5(5) . . ?
C02M N00K Pd02 120.1(4) . . ?
C02M N00K C033 118.1(5) . . ?
C033 N00K Pd02 121.6(4) . . ?
C01T N00L Pd01 121.3(4) . . ?
C01T N00L C03A 120.0(5) . . ?
C03A N00L Pd01 118.1(4) . . ?
C03H N00N N00D 116.1(5) . . ?
C01U N00O N00J 113.1(4) . . ?
N00A C00P H00P 118.7 . . ?
N00A C00P C023 122.7(5) . . ?
C023 C00P H00P 118.7 . . ?
C029 N1 N00I 115.2(5) . . ?
O00E C00S N00J 123.5(5) . . ?
O00E C00S C01F 118.4(5) . . ?
N00J C00S C01F 118.1(4) . . ?
C028 N00T Pd02 120.7(4) . . ?
C028 N00T C036 116.3(5) . . ?
C036 N00T Pd02 122.8(4) . . ?
O00B C00U N00D 119.2(5) . . ?
O00B C00U C01X 122.5(6) . . ?
N00D C00U C01X 118.3(5) . . ?
C01D N00W Pd01 117.9(4) . . ?
C041 N00W Pd01 120.7(4) . . ?
C041 N00W C01D 121.2(5) . . ?
C010 C00X C020 114.8(5) . . ?
C01P C00X C010 119.4(6) . . ?
C01P C00X C020 125.8(6) . . ?
C03L N00Y N01A 116.3(5) . . ?
N00C C010 H010 120.1 . . ?
C00X C010 N00C 119.7(5) . . ?
C00X C010 H010 120.1 . . ?
C01Q C011 H011 120.1 . . ?
C03R C011 H011 120.1 . . ?
C03R C011 C01Q 119.8(6) . . ?
C018 C012 O009 118.4(5) . . ?
C02W C012 O009 122.0(5) . . ?
C02W C012 C018 119.0(5) . . ?
C01X C014 H014 120.5 . . ?
C02W C014 H014 120.5 . . ?
C02W C014 C01X 119.1(6) . . ?
C035 O015 C22 120.9(5) . . ?
C012 C018 H018 119.3 . . ?
C012 C018 C01S 121.4(5) . . ?
C01S C018 H018 119.3 . . ?
N00Y N01A H01A 122.4 . . ?
C045 N01A N00Y 115.3(5) . . ?
C045 N01A H01A 122.4 . . ?
C03W O01B C04D 119.3(5) . . ?
C02P O01C C03G 118.3(5) . . ?
N00W C01D H01D 119.2 . . ?
N00W C01D C034 121.7(6) . . ?
C034 C01D H01D 119.2 . . ?
C028 C01E C01L 117.3(5) . . ?
C028 C01E C03L 120.7(5) . . ?
C03L C01E C01L 122.0(6) . . ?
C01N C01F C00S 123.1(5) . . ?
C03D C01F C00S 120.1(5) . . ?
C03D C01F C01N 116.8(5) . . ?
N00C C01H H01H 119.2 . . ?
N00C C01H C01J 121.7(5) . . ?
C01J C01H H01H 119.2 . . ?
C01R C01I C02C 116.2(5) . . ?
C01R C01I C02S 118.3(5) . . ?
C02S C01I C02C 125.5(5) . . ?
C01H C01J H01J 121.6 . . ?
C01H C01J C01P 116.8(5) . . ?
C01P C01J H01J 121.6 . . ?
C01R N01K Pd02 116.9(4) . . ?
C047 N01K Pd02 120.2(4) . . ?
C047 N01K C01R 122.7(5) . . ?
C01E C01L H01L 123.0 . . ?
C042 C01L C01E 114.1(6) . . ?
C042 C01L H01L 123.0 . . ?
C021 C01M C029 126.8(6) . . ?
C021 C01M C02M 116.3(5) . . ?
C02M C01M C029 116.5(5) . . ?
C01F C01N H01N 118.5 . . ?
C03I C01N C01F 123.0(5) . . ?
C03I C01N H01N 118.5 . . ?
C01V C01O H01O 117.7 . . ?
C01V C01O C02F 124.5(6) . . ?
C02F C01O H01O 117.7 . . ?
C00X C01P C01J 122.8(6) . . ?
C00X C01P H01P 118.6 . . ?
C01J C01P H01P 118.6 . . ?
C011 C01Q H01Q 120.5 . . ?
C02E C01Q C011 119.1(6) . . ?
C02E C01Q H01Q 120.5 . . ?
C01I C01R H01R 120.3 . . ?
N01K C01R C01I 119.4(5) . . ?
N01K C01R H01R 120.3 . . ?
C018 C01S H01S 120.0 . . ?
C01X C01S C018 120.0(5) . . ?
C01X C01S H01S 120.0 . . ?
N00L C01T H01T 119.0 . . ?
N00L C01T C03B 122.1(5) . . ?
C03B C01T H01T 119.0 . . ?
N00O C01U H01U 121.8 . . ?
N00O C01U C023 116.4(5) . . ?
C023 C01U H01U 121.8 . . ?
N00G C01V H01V 120.6 . . ?
C01O C01V N00G 118.7(6) . . ?
C01O C01V H01V 120.6 . . ?
C020 N01W H01W 122.5 . . ?
C020 N01W N027 115.1(5) . . ?
N027 N01W H01W 122.5 . . ?
C014 C01X C00U 122.3(5) . . ?
C01S C01X C00U 117.7(5) . . ?
C01S C01X C014 120.0(5) . . ?
N00G C01Y H01Y 118.8 . . ?
N00G C01Y C032 122.5(5) . . ?
C032 C01Y H01Y 118.8 . . ?
C00X C020 H020 122.0 . . ?
N01W C020 C00X 115.9(5) . . ?
N01W C020 H020 122.0 . . ?
C01M C021 H021 119.9 . . ?
C030 C021 C01M 120.1(6) . . ?
C030 C021 H021 119.9 . . ?
N00A C022 H022 118.2 . . ?
C02U C022 N00A 123.7(5) . . ?
C02U C022 H022 118.2 . . ?
C00P C023 C01U 117.2(5) . . ?
C038 C023 C00P 120.1(5) . . ?
C038 C023 C01U 122.7(5) . . ?
N02R N026 H026 119.4 . . ?
C04H N026 H026 119.4 . . ?
C04H N026 N02R 121.2(6) . . ?
N01W N027 H027 108.6 . . ?
C02Y N027 N01W 117.3(5) . . ?
C02Y N027 H027 112.3 . . ?
N00T C028 C01E 124.5(5) . . ?
N00T C028 H028 117.7 . . ?
C01E C028 H028 117.7 . . ?
N1 C029 C01M 116.8(6) . . ?
N1 C029 H029 121.6 . . ?
C01M C029 H029 121.6 . . ?
C02S C02A H02A 119.3 . . ?
C02S C02A C047 121.4(5) . . ?
C047 C02A H02A 119.3 . . ?
N00F C02C C01I 115.0(5) . . ?
N00F C02C H02C 122.5 . . ?
C01I C02C H02C 122.5 . . ?
C01Q C02E O009 117.5(6) . . ?
C01Q C02E C03C 123.3(6) . . ?
C03C C02E O009 119.0(6) . . ?
C01O C02F H02F 121.9 . . ?
C01O C02F C032 116.2(6) . . ?
C032 C02F H02F 121.9 . . ?
C031 C02G H02G 118.8 . . ?
C031 C02G C035 122.4(6) . . ?
C035 C02G H02G 118.8 . . ?
N02J N02H H02H 121.8 . . ?
C04S N02H H02H 121.8 . . ?
C04S N02H N02J 116.4(6) . . ?
C02L C02I H02I 119.2 . . ?
C02Q C02I H02I 119.2 . . ?
C02Q C02I C02L 121.5(6) . . ?
C02Z N02J N02H 112.5(6) . . ?
C02I C02L C045 117.7(5) . . ?
C043 C02L C02I 118.0(6) . . ?
C043 C02L C045 124.3(6) . . ?
N00K C02M C01M 123.4(5) . . ?
N00K C02M H02M 118.3 . . ?
C01M C02M H02M 118.3 . . ?
C040 C02O H02O 120.2 . . ?
C040 C02O C041 119.6(6) . . ?
C041 C02O H02O 120.2 . . ?
C03E C02P O01C 116.2(6) . . ?
C03M C02P O01C 121.7(7) . . ?
C03M C02P C03E 122.1(6) . . ?
C02I C02Q H02Q 122.4 . . ?
C03G C02Q C02I 115.3(7) . . ?
C03G C02Q H02Q 122.4 . . ?
C03O N02R N026 119.3(6) . . ?
C01I C02S H02S 120.5 . . ?
C02A C02S C01I 119.1(6) . . ?
C02A C02S H02S 120.5 . . ?
C022 C02U H02U 120.5 . . ?
C022 C02U C038 119.0(5) . . ?
C038 C02U H02U 120.5 . . ?
C012 C02W C014 120.4(6) . . ?
C012 C02W H02W 119.8 . . ?
C014 C02W H02W 119.8 . . ?
C03M C02X H02X 118.4 . . ?
C03P C02X H02X 118.4 . . ?
C03P C02X C03M 123.3(7) . . ?
O00M C02Y N027 122.1(6) . . ?
O00M C02Y C03P 123.2(6) . . ?
N027 C02Y C03P 114.7(5) . . ?
N02J C02Z H02Z 123.5 . . ?
N02J C02Z C032 112.9(7) . . ?
C032 C02Z H02Z 123.5 . . ?
C021 C030 H030 120.4 . . ?
C033 C030 C021 119.2(5) . . ?
C033 C030 H030 120.4 . . ?
C02G C031 H031 119.8 . . ?
C02G C031 C03Y 120.5(6) . . ?
C03Y C031 H031 119.8 . . ?
C01Y C032 C02Z 117.3(5) . . ?
C02F C032 C01Y 118.2(5) . . ?
C02F C032 C02Z 124.4(6) . . ?
N00K C033 H033 118.7 . . ?
C030 C033 N00K 122.6(5) . . ?
C030 C033 H033 118.7 . . ?
C01D C034 C03O 121.0(6) . . ?
C01D C034 C040 115.8(6) . . ?
C03O C034 C040 123.1(6) . . ?
O015 C035 C02G 117.8(6) . . ?
O015 C035 C04Q 125.1(6) . . ?
C02G C035 C04Q 116.8(6) . . ?
N00T C036 H036 118.4 . . ?
C042 C036 N00T 123.2(6) . . ?
C042 C036 H036 118.4 . . ?
C023 C038 C02U 116.5(5) . . ?
C023 C038 H038 121.7 . . ?
C02U C038 H038 121.7 . . ?
C03C C039 H039 119.2 . . ?
C03R C039 H039 119.2 . . ?
C03R C039 C03C 121.7(6) . . ?
N00L C03A H03A 119.2 . . ?
N00L C03A C044 121.6(5) . . ?
C044 C03A H03A 119.2 . . ?
C01T C03B C03H 119.8(6) . . ?
C04P C03B C01T 117.6(5) . . ?
C04P C03B C03H 122.5(6) . . ?
C02E C03C C039 115.7(6) . . ?
C02E C03C H03C 122.2 . . ?
C039 C03C H03C 122.2 . . ?
C01F C03D H03D 118.4 . . ?
C01F C03D C03V 123.2(6) . . ?
C03V C03D H03D 118.4 . . ?
C02P C03E H03E 120.5 . . ?
C046 C03E C02P 119.1(7) . . ?
C046 C03E H03E 120.5 . . ?
C02Q C03G O01C 111.3(6) . . ?
C04B C03G O01C 121.8(6) . . ?
C04B C03G C02Q 126.9(6) . . ?
N00N C03H C03B 119.4(6) . . ?
N00N C03H H03H 120.3 . . ?
C03B C03H H03H 120.3 . . ?
C01N C03I H03I 121.5 . . ?
C01N C03I C03W 117.0(6) . . ?
C03W C03I H03I 121.5 . . ?
S003 C03K H03B 109.5 . . ?
S003 C03K H03F 109.5 . . ?
S003 C03K H03G 109.5 . . ?
H03B C03K H03F 109.5 . . ?
H03B C03K H03G 109.5 . . ?
H03F C03K H03G 109.5 . . ?
N00Y C03L C01E 120.9(6) . . ?
N00Y C03L H03L 119.5 . . ?
C01E C03L H03L 119.5 . . ?
C02P C03M C02X 118.2(7) . . ?
C02P C03M H03M 120.9 . . ?
C02X C03M H03M 120.9 . . ?
C04J C03N H03N 117.9 . . ?
C04Y C03N H03N 117.9 . . ?
C04Y C03N C04J 124.2(7) . . ?
N02R C03O C034 123.3(7) . . ?
N02R C03O H03O 118.3 . . ?
C034 C03O H03O 118.3 . . ?
C02X C03P C02Y 124.1(7) . . ?
C02X C03P C046 119.9(6) . . ?
C046 C03P C02Y 115.9(6) . . ?
C011 C03R C039 120.2(6) . . ?
C011 C03R C03S 117.3(6) . . ?
C039 C03R C03S 122.5(6) . . ?
N00I C03S C03R 117.2(6) . . ?
O01G C03S N00I 123.1(6) . . ?
O01G C03S C03R 119.5(6) . . ?
C03D C03V H03V 121.5 . . ?
C03W C03V C03D 117.0(6) . . ?
C03W C03V H03V 121.5 . . ?
C03I C03W O01B 123.3(5) . . ?
C03V C03W O01B 113.6(5) . . ?
C03V C03W C03I 123.1(6) . . ?
C031 C03Y C04H 116.3(6) . . ?
C04A C03Y C031 118.6(6) . . ?
C04A C03Y C04H 125.1(6) . . ?
C02O C040 C034 121.6(6) . . ?
C02O C040 H040 119.2 . . ?
C034 C040 H040 119.2 . . ?
N00W C041 C02O 120.0(6) . . ?
N00W C041 H041 120.0 . . ?
C02O C041 H041 120.0 . . ?
C01L C042 H042 117.8 . . ?
C036 C042 C01L 124.5(6) . . ?
C036 C042 H042 117.8 . . ?
C02L C043 H043 119.3 . . ?
C02L C043 C04B 121.5(7) . . ?
C04B C043 H043 119.3 . . ?
C03A C044 H044 121.4 . . ?
C03A C044 C04P 117.2(6) . . ?
C04P C044 H044 121.4 . . ?
O016 C045 N01A 125.8(6) . . ?
O016 C045 C02L 119.0(6) . . ?
N01A C045 C02L 115.2(6) . . ?
C03E C046 C03P 116.7(7) . . ?
C03E C046 H046 121.7 . . ?
C03P C046 H046 121.7 . . ?
N01K C047 C02A 119.0(5) . . ?
N01K C047 H047 120.5 . . ?
C02A C047 H047 120.5 . . ?
N00H C048 C33 113.9(5) . . ?
O00Z C048 N00H 124.6(6) . . ?
O00Z C048 C33 121.0(6) . . ?
C03Y C04A H04A 118.3 . . ?
C03Y C04A C04Q 123.4(7) . . ?
C04Q C04A H04A 118.3 . . ?
C03G C04B C043 116.3(6) . . ?
C03G C04B H04B 121.8 . . ?
C043 C04B H04B 121.8 . . ?
C04Y C04D O01B 121.5(6) . . ?
C23 C04D O01B 111.6(6) . . ?
C23 C04D C04Y 126.9(7) . . ?
S006 C04F H04C 109.5 . . ?
S006 C04F H04D 109.5 . . ?
S006 C04F H04E 109.5 . . ?
H04C C04F H04D 109.5 . . ?
H04C C04F H04E 109.5 . . ?
H04D C04F H04E 109.5 . . ?
N026 C04H C03Y 117.5(6) . . ?
O04T C04H N026 118.8(7) . . ?
O04T C04H C03Y 122.7(6) . . ?
C03N C04J C04S 123.6(6) . . ?
C03N C04J C050 121.4(6) . . ?
C050 C04J C04S 115.0(6) . . ?
C03B C04P C044 121.4(6) . . ?
C03B C04P H04P 119.3 . . ?
C044 C04P H04P 119.3 . . ?
C035 C04Q H04Q 121.3 . . ?
C04A C04Q C035 117.3(7) . . ?
C04A C04Q H04Q 121.3 . . ?
O025 C04S N02H 125.2(7) . . ?
O025 C04S C04J 118.7(7) . . ?
N02H C04S C04J 115.9(7) . . ?
C03N C04Y C04D 111.5(6) . . ?
C03N C04Y H04Y 124.2 . . ?
C04D C04Y H04Y 124.2 . . ?
C04J C050 H050 121.4 . . ?
C23 C050 C04J 117.1(7) . . ?
C23 C050 H050 121.4 . . ?
S006 C055 H05A 109.5 . . ?
S006 C055 H05B 109.5 . . ?
S006 C055 H05C 109.5 . . ?
H05A C055 H05B 109.5 . . ?
H05A C055 H05C 109.5 . . ?
H05B C055 H05C 109.5 . . ?
C04D C23 C050 118.8(7) . . ?
C04D C23 H23 120.6 . . ?
C050 C23 H23 120.6 . . ?
S003 C38 H38A 109.5 . . ?
S003 C38 H38B 109.5 . . ?
S003 C38 H38C 109.5 . . ?
H38A C38 H38B 109.5 . . ?
H38A C38 H38C 109.5 . . ?
H38B C38 H38C 109.5 . . ?
O3 N57 O1 118.5(8) . . ?
O13 N57 O3 122.0(8) . . ?
O13 N57 O1 119.4(7) . . ?
C31 C29 H29 121.0 . . ?
C22 C29 H29 121.0 . . ?
C22 C29 C31 118.0(7) . . ?
C29 C31 H31 121.3 . . ?
C33 C31 C29 117.3(6) . . ?
C33 C31 H31 121.3 . . ?
C31 C33 C048 119.0(6) . . ?
C31 C33 C27 125.1(6) . . ?
C27 C33 C048 115.7(6) . . ?
C22 C35 H35 120.4 . . ?
C27 C35 H35 120.4 . . ?
C27 C35 C22 119.2(7) . . ?
O015 C22 C35 114.3(7) . . ?
C29 C22 O015 122.8(7) . . ?
C29 C22 C35 122.4(6) . . ?
C33 C27 C35 116.3(7) . . ?
C33 C27 H27 121.9 . . ?
C35 C27 H27 121.9 . . ?
O25 S21 C41 98.4(6) . . ?
O25 S21 C39 112.1(5) . . ?
C39 S21 C41 102.5(6) . . ?
O51 S37 C65 111.8(5) . . ?
O51 S37 C56 99.5(6) . . ?
C56 S37 C65 95.0(5) . . ?
S21 C41 H41A 109.5 . . ?
S21 C41 H41B 109.5 . . ?
S21 C41 H41C 109.5 . . ?
H41A C41 H41B 109.5 . . ?
H41A C41 H41C 109.5 . . ?
H41B C41 H41C 109.5 . . ?
S21 C39 H39A 109.5 . . ?
S21 C39 H39B 109.5 . . ?
S21 C39 H39C 109.5 . . ?
H39A C39 H39B 109.5 . . ?
H39A C39 H39C 109.5 . . ?
H39B C39 H39C 109.5 . . ?
S37 C65 H65A 109.5 . . ?
S37 C65 H65B 109.5 . . ?
S37 C65 H65C 109.5 . . ?
H65A C65 H65B 109.5 . . ?
H65A C65 H65C 109.5 . . ?
H65B C65 H65C 109.5 . . ?
S37 C56 H56A 109.5 . . ?
S37 C56 H56B 109.5 . . ?
S37 C56 H56C 109.5 . . ?
H56A C56 H56B 109.5 . . ?
H56A C56 H56C 109.5 . . ?
H56B C56 H56C 109.5 . . ?
O2 N7 O10 127(2) . . ?
O2 N7 O5 130(2) . . ?
O5 N7 O10 102.0(16) . . ?

loop_
_geom_torsion_atom_site_label_1
_geom_torsion_atom_site_label_2
_geom_torsion_atom_site_label_3
_geom_torsion_atom_site_label_4
_geom_torsion
_geom_torsion_site_symmetry_1
_geom_torsion_site_symmetry_2
_geom_torsion_site_symmetry_3
_geom_torsion_site_symmetry_4
_geom_torsion_publ_flag
Pd01 N00A C00P C023 -179.4(4) . . . . ?
Pd01 N00A C022 C02U 179.5(5) . . . . ?
Pd01 N00C C010 C00X -167.5(4) . . . . ?
Pd01 N00C C01H C01J 169.9(5) . . . . ?
Pd01 N00L C01T C03B 170.9(5) . . . . ?
Pd01 N00L C03A C044 -172.9(5) . . . . ?
Pd01 N00W C01D C034 170.1(5) . . . . ?
Pd01 N00W C041 C02O -171.9(5) . . . . ?
Pd02 N00G C01V C01O -171.2(5) . . . . ?
Pd02 N00G C01Y C032 168.3(5) . . . . ?
Pd02 N00K C02M C01M 178.8(4) . . . . ?
Pd02 N00K C033 C030 -179.8(5) . . . . ?
Pd02 N00T C028 C01E -179.4(4) . . . . ?
Pd02 N00T C036 C042 -178.7(6) . . . . ?
Pd02 N01K C01R C01I -179.8(4) . . . . ?
Pd02 N01K C047 C02A -179.7(6) . . . . ?
O009 C012 C018 C01S -171.7(5) . . . . ?
O009 C012 C02W C014 170.2(6) . . . . ?
O009 C02E C03C C039 172.4(5) . . . . ?
N00A C00P C023 C01U -176.8(5) . . . . ?
N00A C00P C023 C038 2.1(8) . . . . ?
N00A C022 C02U C038 -2.4(10) . . . . ?
O00B C00U C01X C014 162.4(6) . . . . ?
O00B C00U C01X C01S -18.5(9) . . . . ?
N00C C01H C01J C01P -1.5(10) . . . . ?
N00D N00N C03H C03B -179.7(6) . . . . ?
N00D C00U C01X C014 -14.8(9) . . . . ?
N00D C00U C01X C01S 164.3(5) . . . . ?
O00E C00S C01F C01N 158.8(7) . . . . ?
O00E C00S C01F C03D -18.7(10) . . . . ?
N00F N00H C048 O00Z -3.1(10) . . . . ?
N00F N00H C048 C33 -175.5(6) . . . . ?
N00G C01Y C032 C02F -0.1(9) . . . . ?
N00G C01Y C032 C02Z 178.8(6) . . . . ?
N00H N00F C02C C01I -178.6(5) . . . . ?
N00H C048 C33 C31 -54.9(9) . . . . ?
N00H C048 C33 C27 130.9(8) . . . . ?
N00I N1 C029 C01M 179.5(5) . . . . ?
N00J N00O C01U C023 178.3(4) . . . . ?
N00J C00S C01F C01N -23.8(9) . . . . ?
N00J C00S C01F C03D 158.8(7) . . . . ?
N00L C01T C03B C03H 180.0(6) . . . . ?
N00L C01T C03B C04P 3.5(10) . . . . ?
N00L C03A C044 C04P -0.1(11) . . . . ?
O00M C02Y C03P C02X -156.4(8) . . . . ?
O00M C02Y C03P C046 26.4(11) . . . . ?
N00N N00D C00U O00B 1.4(8) . . . . ?
N00N N00D C00U C01X 178.7(5) . . . . ?
N00O N00J C00S O00E -9.3(9) . . . . ?
N00O N00J C00S C01F 173.4(5) . . . . ?
N00O C01U C023 C00P 175.7(5) . . . . ?
N00O C01U C023 C038 -3.1(8) . . . . ?
C00P N00A C022 C02U 4.2(9) . . . . ?
C00P C023 C038 C02U -0.2(9) . . . . ?
N1 N00I C03S O01G 11.8(10) . . . . ?
N1 N00I C03S C03R -174.1(6) . . . . ?
C00S N00J N00O C01U -178.4(5) . . . . ?
C00S C01F C01N C03I -176.3(7) . . . . ?
C00S C01F C03D C03V 178.5(7) . . . . ?
N00T C036 C042 C01L -3.8(12) . . . . ?
C00U N00D N00N C03H 178.4(6) . . . . ?
N00W C01D C034 C03O -179.0(6) . . . . ?
N00W C01D C034 C040 3.9(10) . . . . ?
N00Y N01A C045 O016 4.8(10) . . . . ?
N00Y N01A C045 C02L -172.1(5) . . . . ?
O00Z C048 C33 C31 132.4(8) . . . . ?
O00Z C048 C33 C27 -41.8(11) . . . . ?
C010 N00C C01H C01J -0.5(9) . . . . ?
C010 C00X C01P C01J 2.2(10) . . . . ?
C010 C00X C020 N01W -157.4(6) . . . . ?
C011 C01Q C02E O009 -170.0(5) . . . . ?
C011 C01Q C02E C03C 4.8(10) . . . . ?
C011 C03R C03S N00I 144.0(6) . . . . ?
C011 C03R C03S O01G -41.7(10) . . . . ?
C012 O009 C02E C01Q -136.7(6) . . . . ?
C012 O009 C02E C03C 48.3(8) . . . . ?
C012 C018 C01S C01X 2.1(9) . . . . ?
O015 C035 C04Q C04A -176.2(7) . . . . ?
C018 C012 C02W C014 -1.7(10) . . . . ?
C018 C01S C01X C00U 177.6(5) . . . . ?
C018 C01S C01X C014 -3.3(9) . . . . ?
N01A N00Y C03L C01E 179.2(5) . . . . ?
O01B C04D C04Y C03N -178.4(6) . . . . ?
O01B C04D C23 C050 177.1(9) . . . . ?
O01C C02P C03E C046 169.9(7) . . . . ?
O01C C02P C03M C02X -172.8(7) . . . . ?
O01C C03G C04B C043 -176.8(7) . . . . ?
C01D N00W C041 C02O 1.9(9) . . . . ?
C01D C034 C03O N02R 162.5(7) . . . . ?
C01D C034 C040 C02O -2.2(11) . . . . ?
C01E C01L C042 C036 0.3(11) . . . . ?
C01F C01N C03I C03W -3.1(11) . . . . ?
C01F C03D C03V C03W -0.9(12) . . . . ?
C01H N00C C010 C00X 3.4(8) . . . . ?
C01H C01J C01P C00X 0.6(10) . . . . ?
C01L C01E C028 N00T -0.1(9) . . . . ?
C01L C01E C03L N00Y 6.8(10) . . . . ?
C01M C021 C030 C033 -5.0(10) . . . . ?
C01N C01F C03D C03V 0.8(11) . . . . ?
C01N C03I C03W O01B -175.3(7) . . . . ?
C01N C03I C03W C03V 3.0(12) . . . . ?
C01O C02F C032 C01Y 2.6(10) . . . . ?
C01O C02F C032 C02Z -176.2(7) . . . . ?
C01P C00X C010 N00C -4.2(9) . . . . ?
C01P C00X C020 N01W 23.4(10) . . . . ?
C01Q C011 C03R C039 -1.4(10) . . . . ?
C01Q C011 C03R C03S 179.1(6) . . . . ?
C01Q C02E C03C C039 -2.3(10) . . . . ?
C01R C01I C02C N00F 170.8(5) . . . . ?
C01R C01I C02S C02A 1.7(10) . . . . ?
C01R N01K C047 C02A 4.9(11) . . . . ?
C01T N00L C03A C044 -1.2(9) . . . . ?
C01T C03B C03H N00N -175.3(6) . . . . ?
C01T C03B C04P C044 -4.9(11) . . . . ?
C01U C023 C038 C02U 178.6(5) . . . . ?
C01V N00G C01Y C032 0.1(8) . . . . ?
C01V C01O C02F C032 -5.7(12) . . . . ?
N01W N027 C02Y O00M -3.1(10) . . . . ?
N01W N027 C02Y C03P 177.4(6) . . . . ?
C01X C014 C02W C012 0.4(10) . . . . ?
C01Y N00G C01V C01O -2.8(9) . . . . ?
C020 C00X C010 N00C 176.5(5) . . . . ?
C020 C00X C01P C01J -178.6(6) . . . . ?
C020 N01W N027 C02Y -167.5(6) . . . . ?
C021 C01M C029 N1 -8.0(10) . . . . ?
C021 C01M C02M N00K -3.4(9) . . . . ?
C021 C030 C033 N00K 5.5(10) . . . . ?
C022 N00A C00P C023 -3.9(8) . . . . ?
C022 C02U C038 C023 0.4(10) . . . . ?
N026 N02R C03O C034 175.5(7) . . . . ?
N027 N01W C020 C00X 178.2(5) . . . . ?
N027 C02Y C03P C02X 23.1(11) . . . . ?
N027 C02Y C03P C046 -154.1(7) . . . . ?
C028 N00T C036 C042 5.1(10) . . . . ?
C028 C01E C01L C042 1.6(8) . . . . ?
C028 C01E C03L N00Y -174.7(6) . . . . ?
C029 C01M C021 C030 176.0(6) . . . . ?
C029 C01M C02M N00K -176.4(5) . . . . ?
C02C N00F N00H C048 179.1(6) . . . . ?
C02C C01I C01R N01K -176.5(5) . . . . ?
C02C C01I C02S C02A 178.7(7) . . . . ?
C02E O009 C012 C018 -153.1(6) . . . . ?
C02E O009 C012 C02W 35.0(9) . . . . ?
C02F C01O C01V N00G 5.9(12) . . . . ?
C02G C031 C03Y C04A -2.4(13) . . . . ?
C02G C031 C03Y C04H 177.2(7) . . . . ?
C02G C035 C04Q C04A 10.9(11) . . . . ?
N02H N02J C02Z C032 176.5(6) . . . . ?
C02I C02L C043 C04B -7.2(12) . . . . ?
C02I C02L C045 O016 5.5(10) . . . . ?
C02I C02L C045 N01A -177.3(6) . . . . ?
C02I C02Q C03G O01C 175.3(6) . . . . ?
C02I C02Q C03G C04B -5.7(12) . . . . ?
N02J N02H C04S O025 -5.9(12) . . . . ?
N02J N02H C04S C04J -179.6(6) . . . . ?
N02J C02Z C032 C01Y 149.5(6) . . . . ?
N02J C02Z C032 C02F -31.7(10) . . . . ?
C02L C02I C02Q C03G 0.4(11) . . . . ?
C02L C043 C04B C03G 2.6(12) . . . . ?
C02M N00K C033 C030 -5.0(8) . . . . ?
C02M C01M C021 C030 3.9(9) . . . . ?
C02M C01M C029 N1 164.1(6) . . . . ?
C02P O01C C03G C02Q 162.4(7) . . . . ?
C02P O01C C03G C04B -16.6(10) . . . . ?
C02P C03E C046 C03P 3.1(11) . . . . ?
C02Q C02I C02L C043 5.6(11) . . . . ?
C02Q C02I C02L C045 -175.2(7) . . . . ?
C02Q C03G C04B C043 4.3(12) . . . . ?
N02R N026 C04H C03Y 178.7(7) . . . . ?
N02R N026 C04H O04T -11.9(13) . . . . ?
C02S C01I C01R N01K 0.8(9) . . . . ?
C02S C01I C02C N00F -6.3(9) . . . . ?
C02S C02A C047 N01K -2.1(12) . . . . ?
C02W C012 C018 C01S 0.5(9) . . . . ?
C02W C014 C01X C00U -178.9(6) . . . . ?
C02W C014 C01X C01S 2.1(10) . . . . ?
C02X C03P C046 C03E 4.6(11) . . . . ?
C02Y C03P C046 C03E -178.0(6) . . . . ?
C031 C02G C035 O015 179.5(8) . . . . ?
C031 C02G C035 C04Q -7.1(12) . . . . ?
C031 C03Y C04A C04Q 7.0(13) . . . . ?
C031 C03Y C04H N026 -160.4(8) . . . . ?
C031 C03Y C04H O04T 30.7(13) . . . . ?
C033 N00K C02M C01M 3.9(8) . . . . ?
C035 O015 C22 C29 50.6(13) . . . . ?
C035 O015 C22 C35 -121.3(8) . . . . ?
C035 C02G C031 C03Y 2.7(12) . . . . ?
C036 N00T C028 C01E -3.1(9) . . . . ?
C039 C03R C03S N00I -35.5(10) . . . . ?
C039 C03R C03S O01G 138.8(7) . . . . ?
C03A N00L C01T C03B -0.5(9) . . . . ?
C03A C044 C04P C03B 3.3(12) . . . . ?
C03C C039 C03R C011 4.0(10) . . . . ?
C03C C039 C03R C03S -176.5(6) . . . . ?
C03D C01F C01N C03I 1.3(11) . . . . ?
C03D C03V C03W O01B 177.4(7) . . . . ?
C03D C03V C03W C03I -1.1(12) . . . . ?
C03E C02P C03M C02X 5.1(12) . . . . ?
C03G O01C C02P C03E 122.2(7) . . . . ?
C03G O01C C02P C03M -59.8(10) . . . . ?
C03H C03B C04P C044 178.8(7) . . . . ?
C03L N00Y N01A C045 176.9(6) . . . . ?
C03L C01E C01L C042 -179.9(6) . . . . ?
C03L C01E C028 N00T -178.7(6) . . . . ?
C03M C02P C03E C046 -8.1(12) . . . . ?
C03M C02X C03P C02Y 174.8(7) . . . . ?
C03M C02X C03P C046 -8.0(13) . . . . ?
C03N C04J C04S O025 -32.4(12) . . . . ?
C03N C04J C04S N02H 141.7(8) . . . . ?
C03N C04J C050 C23 0.5(14) . . . . ?
C03O C034 C040 C02O -179.3(8) . . . . ?
C03P C02X C03M C02P 3.1(12) . . . . ?
C03R C011 C01Q C02E -2.9(9) . . . . ?
C03R C039 C03C C02E -2.2(10) . . . . ?
C03S N00I N1 C029 171.1(6) . . . . ?
C03W O01B C04D C04Y -66.2(10) . . . . ?
C03W O01B C04D C23 114.7(10) . . . . ?
C03Y C04A C04Q C035 -11.4(12) . . . . ?
C040 C02O C041 N00W -0.2(11) . . . . ?
C040 C034 C03O N02R -20.6(12) . . . . ?
C041 N00W C01D C034 -3.9(9) . . . . ?
C041 C02O C040 C034 0.4(12) . . . . ?
C043 C02L C045 O016 -175.4(7) . . . . ?
C043 C02L C045 N01A 1.8(10) . . . . ?
C045 C02L C043 C04B 173.8(7) . . . . ?
C047 N01K C01R C01I -4.2(9) . . . . ?
C047 C02A C02S C01I -1.1(12) . . . . ?
C048 C33 C27 C35 179.3(8) . . . . ?
C04A C03Y C04H N026 19.1(14) . . . . ?
C04A C03Y C04H O04T -149.8(10) . . . . ?
C04D O01B C03W C03I 6.2(12) . . . . ?
C04D O01B C03W C03V -172.2(7) . . . . ?
C04H N026 N02R C03O -176.7(8) . . . . ?
C04H C03Y C04A C04Q -172.5(8) . . . . ?
C04J C03N C04Y C04D 1.5(10) . . . . ?
C04J C050 C23 C04D 1.3(16) . . . . ?
C04P C03B C03H N00N 1.0(11) . . . . ?
C04S N02H N02J C02Z 160.3(7) . . . . ?
C04S C04J C050 C23 -179.5(9) . . . . ?
C04Y C03N C04J C04S 178.0(7) . . . . ?
C04Y C03N C04J C050 -2.0(12) . . . . ?
C04Y C04D C23 C050 -1.9(16) . . . . ?
C050 C04J C04S O025 147.6(9) . . . . ?
C050 C04J C04S N02H -38.2(11) . . . . ?
C23 C04D C04Y C03N 0.5(12) . . . . ?
C29 C31 C33 C048 -174.3(6) . . . . ?
C29 C31 C33 C27 -0.7(12) . . . . ?
C31 C29 C22 O015 177.2(7) . . . . ?
C31 C29 C22 C35 -11.5(12) . . . . ?
C31 C33 C27 C35 5.5(14) . . . . ?
C22 O015 C035 C02G -170.5(8) . . . . ?
C22 O015 C035 C04Q 16.7(13) . . . . ?
C22 C29 C31 C33 3.6(10) . . . . ?
C22 C35 C27 C33 -12.8(14) . . . . ?
C27 C35 C22 O015 -171.4(8) . . . . ?
C27 C35 C22 C29 16.7(14) . . . . ?

_smtbx_masks_special_details     ?
loop_
_smtbx_masks_void_nr
_smtbx_masks_void_average_x
_smtbx_masks_void_average_y
_smtbx_masks_void_average_z
_smtbx_masks_void_volume
_smtbx_masks_void_count_electrons
_smtbx_masks_void_content
1 -0.694 -0.459 -0.844 3376.9 749.3 ?
2 0.349 0.731 0.467 19.3 13.1 ?
3 0.651 0.231 0.533 19.3 13.1 ?

_smtbx_masks_void_probe_radius   1.2
_smtbx_masks_void_truncation_radius 1.2
_shelx_res_file                  
;
TITL mo_gm2560bis_0m_a_a.res in P2(1)
    mo_gm2560bis_0m_a_july2023.res
    created by SHELXL-2019/3 at 19:11:24 on 14-Jul-2023
REM Old TITL mo_GM2560bis_0m_a.res in P2(1)
REM SHELXT solution in P2(1): R1 0.163, Rweak 0.038, Alpha 0.004
REM <I/s> 2.390 for 13 systematic absences, Orientation as input
REM Flack x = 0.499 ( 0.006 ) from 10220 Parsons' quotients
REM Formula found by SHELXT: C107 N48 O30 Pd2 S3
CELL 0.71073 19.662 23.7645 19.8456 90 113.508 90
ZERR 4 0.0013 0.0017 0.0014 0 0.002 0
LATT -1
SYMM -X,0.5+Y,-Z
SFAC C H N O Pd S
UNIT 224 210 52 42 4 8
ISOR 0.01 0.02 N1 C029 C01M
ISOR 0.005 0.01 N1 C01M C02W C012 O009
DELU C014 C01X C01S C018 C012 C02W
DELU C03A C044 C04P C03B C01T
DELU C01T C03A C044 C04P C03B
ISOR 0.005 0.01 C01T C04P C03A
DELU C02W C014 C01X C01S C018 C012
ISOR 0.005 0.01 N00T
DELU C02E C01Q C011 C03R C039 C03C
DELU C039 C03R C011 C01Q C02E C03C
ISOR 0.005 0.01 C055
ISOR 0.005 0.01 C012 C02W
ISOR 0.005 0.01 C03C
ISOR 0.005 0.01 C03S
DELU C01F C03D C03V C03W C03I C01N
ISOR 0.005 0.01 C033
ISOR 0.005 0.01 C02W
DELU C01R C01I C02S C02A C047
ISOR 0.005 0.01 N01K
ISOR 0.005 0.01 C048
DELU C036 C042 C01L C01E C028
ISOR 0.01 0.02 C03K
DELU C043 C04B C03G C02Q C02I C02L
DFIX 1.4 0.005 C01N C01F
DFIX 1.4 0.005 C03I C01N
DFIX 1.4 0.005 C03V C03D
DELU 0.005 0.005 C03V C03D C01F C01N C03I C03W
DFIX 1.4 0.005 C03W C03V
DFIX 1.4 0.005 C03W C03I
DFIX 1.4 0.005 C03D C01F
ISOR 0.001 0.002 C03V
DFIX 1.4 0.01 C23 C04D
DFIX 1.4 0.01 C04J C03N
DFIX 1.4 0.01 C23 C050
DFIX 1.4 0.01 C04Y C04D
DFIX 1.4 0.01 C04Y C03N
DFIX 1.4 0.01 C050 C04J
ISOR 0.001 0.002 C04Y
DELU 0.005 0.005 C04Y C04D C23 C050 C04J C03N
ISOR 0.001 0.002 N1
DELU 0.005 0.005 C012 C02W C014 C01X C01S C018
ISOR 0.001 0.002 C012
DELU 0.005 0.005 C046 C03E C02P C03M C02X C03P
DELU 0.005 0.005 C02L C043 C04B C03G C02Q C02I
DFIX 1.4 0.01 C02F C01O
DFIX 1.4 0.01 C032 C02F
DELU 0.005 0.005 C033 C030 C021 C01M C02M
DFIX 1.4 0.01 C032 C01Y
DFIX 1.4 0.01 C01V C01O
DELU 0.005 0.005 C03W C03V C03D C01F C01N C03I
ISOR 0.001 0.002 N02H
ISOR 0.001 0.002 N02J
DELU 0.005 0.005 C04D C04Y C03N C04J C050 C23
ISOR 0.001 0.002 N00J
ISOR 0.005 0.01 O009
DELU C022 C02U C038 C023 C00P
ISOR 0.05 0.1 C02U
DELU C33 C31 C29 C22 C35 C27
ISOR 0.005 0.01 O04T
ISOR 0.005 0.01 O10 N29
ISOR 0.005 0.01 N7 N51
DFIX 1.25 0.01 O5 N7
ISOR 0.001 0.002 O10 O5
ISOR 0.01 0.02 C39
ISOR 0.01 0.02 C56
DELU C03G C04B C043 C02L C02I C02Q
DELU C04B C03G C02Q C02I C02L C043
DFIX 1.25 0.01 N7 O10
DFIX 1.25 0.01 N7 O5
DANG 2.165 0.02 O10 O5
DFIX 1.25 0.01 O10 N7 N7 O5
DELU C04J C050 C23 C04D C04Y C03N
ISOR 0.01 0.02 C38 C03K
ISOR 0.01 0.02 O51
ISOR 0.01 0.02 N00Y
ISOR 0.01 0.02 C38

L.S. 20
PLAN  20
SIZE 0.056 0.164 0.201
TEMP -153.15
CONF
list 4
more -3
BOND $H
ABIN
fmap 2
acta
TWIN -1 0 0 0 -1 0 0 0 -1 -4
REM <olex2.extras>
REM <HklSrc "%.\\mo_GM2560bis_0m_a.hkl">
REM </olex2.extras>

WGHT    0.063600
BASF   0.48657
FVAR       0.30071
PD01  5   -0.033655    0.015358    0.815649    11.00000    0.03616    0.04132 =
         0.03564    0.00543    0.01840    0.00313
PD02  5    0.475384    0.164243    0.221843    11.00000    0.05940    0.03781 =
         0.03370    0.00365    0.02108   -0.00176
S003  6    0.569500    0.197174    1.053362    11.00000    0.10689    0.06787 =
         0.07296    0.00790    0.06481    0.00823
S006  6   -0.121568   -0.044433   -0.025150    11.00000    0.15091    0.09548 =
         0.13762    0.03280    0.11884    0.01792
O008  4   -0.108396   -0.014369   -0.084558    11.00000    0.05732    0.06103 =
         0.04590    0.00577    0.03194   -0.01662
O009  4    0.661127   -0.130060    0.856696    11.00000    0.05575    0.08313 =
         0.05468    0.02658    0.03471    0.00958
N00A  3    0.004335    0.087937    0.868483    11.00000    0.02817    0.04979 =
         0.02955    0.01105    0.01864    0.00976
O00B  4    0.443212   -0.117049    1.019906    11.00000    0.03067    0.08460 =
         0.04039    0.01220    0.00967    0.00646
N00C  3   -0.126815    0.054139    0.748976    11.00000    0.02870    0.03869 =
         0.01928   -0.00440    0.00809    0.00202
N00D  3    0.365056   -0.079041    0.912755    11.00000    0.03022    0.03857 =
         0.05925    0.01136    0.02246    0.00627
AFIX  43
H00D  2    0.357228   -0.067747    0.868035    11.00000   -1.20000
AFIX   0
O00E  4    0.194544    0.356705    0.921993    11.00000    0.09539    0.05538 =
         0.06998   -0.01330    0.06367   -0.02037
N00F  3    0.308784   -0.078850    0.164625    11.00000    0.05798    0.04392 =
         0.04124    0.01004    0.02407    0.00422
N00G  3    0.511031    0.237162    0.273498    11.00000    0.05204    0.04266 =
         0.02909    0.01217    0.01342    0.00523
N00H  3    0.269189   -0.111016    0.196291    11.00000    0.08051    0.05545 =
         0.04959   -0.02124    0.04690   -0.03329
AFIX  43
H00H  2    0.267245   -0.101306    0.238276    11.00000   -1.20000
AFIX   0
N00I  3    0.662695    0.003752    0.577394    11.00000    0.04646    0.06310 =
         0.06088    0.02249    0.02215    0.00919
AFIX  43
H00I  2    0.630479    0.020280    0.591455    11.00000   -1.20000
AFIX   0
N00J  3    0.185622    0.280829    0.847271    11.00000    0.04231    0.04405 =
         0.04043   -0.00090    0.01933   -0.00055
AFIX  43
H00J  2    0.194137    0.266289    0.810596    11.00000   -1.20000
AFIX   0
N00K  3    0.567258    0.126025    0.293600    11.00000    0.06116    0.02480 =
         0.04863   -0.00291    0.03356   -0.00081
N00L  3    0.060401   -0.023534    0.883603    11.00000    0.04128    0.03734 =
         0.05090   -0.01098    0.02996   -0.00412
O00M  4   -0.256902    0.275034    0.486555    11.00000    0.08569    0.06760 =
         0.06005    0.02075    0.04266    0.02443
N00N  3    0.310718   -0.075602    0.937238    11.00000    0.04499    0.03574 =
         0.06210    0.00138    0.02579    0.00062
N00O  3    0.143252    0.252852    0.878461    11.00000    0.03174    0.05551 =
         0.03484    0.00109    0.00980   -0.00851
C00P  1    0.047011    0.119841    0.847343    11.00000    0.03021    0.03374 =
         0.04300    0.00468    0.01893    0.00408
AFIX  43
H00P  2    0.058172    0.107639    0.807310    11.00000   -1.20000
AFIX   0
N1    3    0.672136    0.022076    0.514905    11.00000    0.05478    0.05602 =
         0.05446   -0.00026    0.02347   -0.00041

O00R  4    0.542661    0.189644    1.114109    11.00000    0.07501    0.07436 =
         0.06539    0.01412    0.04372    0.00665
C00S  1    0.213010    0.331436    0.876155    11.00000    0.05425    0.04787 =
         0.03075   -0.00809    0.02475    0.00038
N00T  3    0.382321    0.200821    0.152901    11.00000    0.04642    0.03394 =
         0.02128    0.00109    0.00463   -0.00195
C00U  1    0.433820   -0.100544    0.958402    11.00000    0.04436    0.04009 =
         0.04664   -0.01062    0.02069   -0.00381
N00W  3   -0.070703   -0.058322    0.759420    11.00000    0.03547    0.04947 =
         0.03517    0.00930    0.01382    0.01223
C00X  1   -0.186159    0.108272    0.638536    11.00000    0.02741    0.05383 =
         0.04617   -0.00260    0.00032    0.00252
N00Y  3    0.130483    0.249369    0.101008    11.00000    0.06023    0.07598 =
         0.03084   -0.01279    0.02856   -0.01944
O00Z  4    0.232792   -0.171248    0.100663    11.00000    0.08418    0.08043 =
         0.05355   -0.02468    0.03430   -0.03562
C010  1   -0.130186    0.071972    0.680861    11.00000    0.05369    0.03063 =
         0.03529    0.00336    0.01633    0.00447
AFIX  43
H010  2   -0.094283    0.059320    0.663460    11.00000   -1.20000
AFIX   0
C011  1    0.693274   -0.117397    0.689353    11.00000    0.04074    0.06716 =
         0.04137    0.01083    0.01732    0.00167
AFIX  43
H011  2    0.707137   -0.141114    0.658414    11.00000   -1.20000
AFIX   0
C012  1    0.604625   -0.115996    0.878690    11.00000    0.04151    0.04265 =
         0.04146    0.00057    0.01776   -0.00114
C014  1    0.475991   -0.100511    0.852749    11.00000    0.03577    0.07764 =
         0.04719    0.00505    0.01688    0.00585
AFIX  43
H014  2    0.426674   -0.093878    0.818398    11.00000   -1.20000
AFIX   0
O015  4    0.062852   -0.285537    0.272406    11.00000    0.13127    0.09905 =
         0.08908   -0.05697    0.08382   -0.08614
O016  4   -0.004996    0.287406    0.020139    11.00000    0.06044    0.10049 =
         0.03550    0.00166    0.02461   -0.00601
C018  1    0.618610   -0.118958    0.952395    11.00000    0.04603    0.03799 =
         0.04593    0.02605    0.02112    0.01317
AFIX  43
H018  2    0.667845   -0.125551    0.986961    11.00000   -1.20000
AFIX   0
N01A  3    0.074820    0.249219    0.128112    11.00000    0.06325    0.06972 =
         0.03632   -0.01568    0.01647   -0.01724
AFIX  43
H01A  2    0.082018    0.235658    0.171697    11.00000   -1.20000
AFIX   0
O01B  4    0.411579    0.448204    0.782841    11.00000    0.16631    0.07719 =
         0.13016   -0.04828    0.13236   -0.05710
O01C  4   -0.206067    0.317994    0.194983    11.00000    0.10030    0.09196 =
         0.07011    0.02482    0.05966    0.03549
C01D  1   -0.046896   -0.071730    0.705990    11.00000    0.07435    0.04225 =
         0.04564    0.00701    0.04017    0.01385
AFIX  43
H01D  2   -0.020652   -0.044401    0.690826    11.00000   -1.20000
AFIX   0
C01E  1    0.256407    0.228044    0.123528    11.00000    0.05429    0.03790 =
         0.03634   -0.00127    0.02120   -0.00124
C01F  1    0.265022    0.359708    0.850038    11.00000    0.07151    0.04146 =
         0.04790   -0.00571    0.03633   -0.00232
O01G  4    0.758028   -0.058580    0.605296    11.00000    0.11142    0.10013 =
         0.11818    0.05770    0.08694    0.04555
C01H  1   -0.179700    0.069980    0.770996    11.00000    0.04030    0.05615 =
         0.03647    0.01795    0.01856    0.01938
AFIX  43
H01H  2   -0.177415    0.057494    0.817326    11.00000   -1.20000
AFIX   0
C01I  1    0.380512    0.000438    0.168414    11.00000    0.05564    0.03630 =
         0.03120    0.00312    0.01760   -0.00476
C01J  1   -0.238012    0.104245    0.727976    11.00000    0.04246    0.05855 =
         0.04246   -0.00061    0.01752    0.00745
AFIX  43
H01J  2   -0.276300    0.114777    0.743217    11.00000   -1.20000
AFIX   0
N01K  3    0.439983    0.088848    0.170617    11.00000    0.05470    0.04095 =
         0.04913    0.01128    0.02629    0.00020
C01L  1    0.251415    0.251395    0.055173    11.00000    0.04557    0.05348 =
         0.03574    0.00328    0.00237   -0.01100
AFIX  43
H01L  2    0.208123    0.269564    0.021598    11.00000   -1.20000
AFIX   0
C01M  1    0.632044    0.079558    0.409534    11.00000    0.04702    0.03985 =
         0.03587    0.00513    0.02306    0.00235
C01N  1    0.307321    0.330756    0.819224    11.00000    0.04791    0.05329 =
         0.07149   -0.01745    0.03795   -0.01613
AFIX  43
H01N  2    0.300388    0.291300    0.812058    11.00000   -1.20000
AFIX   0
C01O  1    0.599852    0.308664    0.308434    11.00000    0.10497    0.05797 =
         0.07390   -0.01010    0.05821   -0.02436
AFIX  43
H01O  2    0.637183    0.328804    0.299531    11.00000   -1.20000
AFIX   0
C01P  1   -0.237720    0.122547    0.661046    11.00000    0.05008    0.05761 =
         0.05449    0.01438    0.01460    0.00932
AFIX  43
H01P  2   -0.276710    0.146374    0.630716    11.00000   -1.20000
AFIX   0
C01Q  1    0.679108   -0.140772    0.748230    11.00000    0.04549    0.04995 =
         0.05058    0.00569    0.01696   -0.01151
AFIX  43
H01Q  2    0.681136   -0.180325    0.755728    11.00000   -1.20000
AFIX   0
C01R  1    0.405898    0.053244    0.201350    11.00000    0.06746    0.04496 =
         0.02730    0.00328    0.02780    0.00443
AFIX  43
H01R  2    0.399330    0.063914    0.244500    11.00000   -1.20000
AFIX   0
C01S  1    0.562173   -0.112499    0.977262    11.00000    0.04628    0.04254 =
         0.02660    0.01406    0.01609    0.00048
AFIX  43
H01S  2    0.573315   -0.113470    1.028438    11.00000   -1.20000
AFIX   0
C01T  1    0.117903   -0.029180    0.865694    11.00000    0.03023    0.05029 =
         0.03673   -0.00011    0.00658    0.00167
AFIX  43
H01T  2    0.112434   -0.019702    0.817294    11.00000   -1.20000
AFIX   0
C01U  1    0.120362    0.204052    0.849313    11.00000    0.03174    0.04905 =
         0.02940    0.00095    0.01506   -0.00596
AFIX  43
H01U  2    0.131046    0.190274    0.809659    11.00000   -1.20000
AFIX   0
C01V  1    0.569763    0.263882    0.266162    11.00000    0.06700    0.05514 =
         0.03855    0.00925    0.02967   -0.00037
AFIX  43
H01V  2    0.588604    0.250791    0.231742    11.00000   -1.20000
AFIX   0
N01W  3   -0.214335    0.172356    0.542483    11.00000    0.04672    0.08502 =
         0.04742    0.02136    0.02508    0.02033
AFIX  43
H01W  2   -0.239808    0.191425    0.562570    11.00000   -1.20000
AFIX   0
C01X  1    0.492157   -0.104916    0.929055    11.00000    0.03940    0.05085 =
         0.04010    0.00450    0.01414   -0.00070
C01Y  1    0.487946    0.254518    0.323466    11.00000    0.04943    0.04590 =
         0.03042    0.00725    0.02158    0.01072
AFIX  43
H01Y  2    0.447392    0.235669    0.328043    11.00000   -1.20000
AFIX   0
C020  1   -0.181377    0.126870    0.569466    11.00000    0.05144    0.05285 =
         0.03927   -0.00651    0.01727   -0.00045
AFIX  43
H020  2   -0.155144    0.105923    0.546752    11.00000   -1.20000
AFIX   0
C021  1    0.691366    0.068879    0.389228    11.00000    0.07085    0.05225 =
         0.06111    0.02023    0.04624    0.01515
AFIX  43
H021  2    0.733080    0.048126    0.421126    11.00000   -1.20000
AFIX   0
C022  1   -0.007450    0.104342    0.928822    11.00000    0.05816    0.03404 =
         0.05365   -0.00362    0.02581   -0.01052
AFIX  43
H022  2   -0.035418    0.080186    0.946214    11.00000   -1.20000
AFIX   0
C023  1    0.076396    0.170664    0.881244    11.00000    0.02797    0.04387 =
         0.04017    0.00713    0.01723   -0.00009
O025  4    0.615234    0.348931    0.629476    11.00000    0.08127    0.11079 =
         0.07316   -0.01441    0.04615   -0.01362
N026  3   -0.007596   -0.197250    0.543392    11.00000    0.13549    0.04024 =
         0.06785   -0.00972    0.06487   -0.01183
AFIX  43
H026  2    0.003996   -0.168359    0.522314    11.00000   -1.20000
AFIX   0
N027  3   -0.207280    0.190322    0.477747    11.00000    0.07284    0.08469 =
         0.03449    0.02211    0.03848    0.02248
AFIX   3
H027  2   -0.161789    0.183352    0.482077    11.00000   -1.20000
AFIX   0
C028  1    0.323831    0.203741    0.168787    11.00000    0.07059    0.03600 =
         0.03720    0.00773    0.01675   -0.01058
AFIX  43
H028  2    0.327566    0.188245    0.214259    11.00000   -1.20000
AFIX   0
C029  1    0.623689    0.059037    0.475009    11.00000    0.06245    0.04839 =
         0.04578    0.00637    0.01904    0.00149
AFIX  43
H029  2    0.584827    0.071945    0.488042    11.00000   -1.20000
AFIX   0
C02A  1    0.429304    0.022313    0.078096    11.00000    0.10901    0.04953 =
         0.04790   -0.01478    0.05051   -0.02137
AFIX  43
H02A  2    0.438155    0.012514    0.035886    11.00000   -1.20000
AFIX   0
C02C  1    0.340737   -0.033890    0.201851    11.00000    0.06730    0.03847 =
         0.04042   -0.00330    0.02198    0.00024
AFIX  43
H02C  2    0.338241   -0.024293    0.247278    11.00000   -1.20000
AFIX   0
C02E  1    0.663025   -0.106735    0.792581    11.00000    0.03794    0.05703 =
         0.06135    0.02340    0.03376    0.01455
C02F  1    0.580649    0.327404    0.363412    11.00000    0.07036    0.05282 =
         0.04452    0.00451    0.01966   -0.01315
AFIX  43
H02F  2    0.606366    0.357350    0.395015    11.00000   -1.20000
AFIX   0
C02G  1    0.013510   -0.312693    0.356802    11.00000    0.06622    0.06426 =
         0.07611   -0.03316    0.04427   -0.01455
AFIX  43
H02G  2   -0.001988   -0.346813    0.330088    11.00000   -1.20000
AFIX   0
N02H  3    0.504113    0.355869    0.533401    11.00000    0.07255    0.07294 =
         0.07130    0.00010    0.02952    0.00037
AFIX  43
H02H  2    0.456377    0.362971    0.518144    11.00000   -1.20000
AFIX   0
C02I  1   -0.116402    0.298456    0.070743    11.00000    0.07135    0.07576 =
         0.04015    0.01189    0.03790    0.01551
AFIX  43
H02I  2   -0.127567    0.304556    0.020122    11.00000   -1.20000
AFIX   0
N02J  3    0.535355    0.337817    0.485752    11.00000    0.06678    0.06743 =
         0.06566   -0.00140    0.02732   -0.00044
C02L  1   -0.046117    0.277939    0.116407    11.00000    0.05743    0.04483 =
         0.04207    0.00440    0.02863   -0.00072
C02M  1    0.569313    0.108011    0.356256    11.00000    0.05275    0.03992 =
         0.03292    0.00004    0.02443   -0.00774
AFIX  43
H02M  2    0.527094    0.114009    0.367297    11.00000   -1.20000
AFIX   0
C02O  1   -0.128324   -0.147625    0.746496    11.00000    0.11626    0.03687 =
         0.08924    0.02223    0.06354   -0.00766
AFIX  43
H02O  2   -0.157142   -0.173348    0.760744    11.00000   -1.20000
AFIX   0
C02P  1   -0.203095    0.296859    0.263535    11.00000    0.08386    0.06795 =
         0.05157    0.01051    0.03880   -0.00264
C02Q  1   -0.170391    0.310132    0.098056    11.00000    0.08034    0.06658 =
         0.05670    0.02565    0.04938    0.03702
AFIX  43
H02Q  2   -0.218279    0.323800    0.067697    11.00000   -1.20000
AFIX   0
N02R  3   -0.028140   -0.188352    0.599124    11.00000    0.06906    0.05401 =
         0.05851   -0.00777    0.02857    0.00548
C02S  1    0.392586   -0.014144    0.103857    11.00000    0.06878    0.04957 =
         0.04996   -0.01663    0.02404   -0.02058
AFIX  43
H02S  2    0.375015   -0.048936    0.079568    11.00000   -1.20000
AFIX   0
C02U  1    0.018204    0.152616    0.964944    11.00000    0.06269    0.05984 =
         0.04908   -0.02196    0.03930   -0.00827
AFIX  43
H02U  2    0.006894    0.162835    1.005597    11.00000   -1.20000
AFIX   0
C02W  1    0.533504   -0.106059    0.829067    11.00000    0.04925    0.07066 =
         0.04627    0.01303    0.02174    0.00630
AFIX  43
H02W  2    0.523414   -0.102943    0.778245    11.00000   -1.20000
AFIX   0
C02X  1   -0.211329    0.225081    0.338629    11.00000    0.10466    0.05917 =
         0.07642    0.01572    0.06283    0.00870
AFIX  43
H02X  2   -0.210941    0.185923    0.348408    11.00000   -1.20000
AFIX   0
C02Y  1   -0.228964    0.243689    0.454617    11.00000    0.06657    0.06953 =
         0.04491    0.00764    0.03329    0.01716
C02Z  1    0.487348    0.317092    0.426382    11.00000    0.12365    0.05923 =
         0.05336   -0.00834    0.05436   -0.02220
AFIX  43
H02Z  2    0.436432    0.312595    0.417339    11.00000   -1.20000
AFIX   0
C030  1    0.689341    0.088373    0.323224    11.00000    0.05685    0.06344 =
         0.05464    0.00974    0.04326    0.01405
AFIX  43
H030  2    0.731037    0.083833    0.310947    11.00000   -1.20000
AFIX   0
C031  1   -0.001127   -0.304622    0.416429    11.00000    0.08427    0.04880 =
         0.05719   -0.01247    0.04079   -0.01864
AFIX  43
H031  2   -0.024663   -0.333501    0.432393    11.00000   -1.20000
AFIX   0
C032  1    0.520984    0.300044    0.370614    11.00000    0.05152    0.06251 =
         0.04415    0.00668    0.02463   -0.00360
C033  1    0.627013    0.114197    0.275794    11.00000    0.05784    0.04124 =
         0.03918   -0.00750    0.03315   -0.00401
AFIX  43
H033  2    0.624323    0.124546    0.228558    11.00000   -1.20000
AFIX   0
C034  1   -0.059918   -0.124381    0.672915    11.00000    0.06848    0.03752 =
         0.04047    0.00905    0.02210   -0.00093
C035  1    0.050387   -0.273173    0.332625    11.00000    0.06319    0.06212 =
         0.04939   -0.00978    0.03119   -0.02543
C036  1    0.374053    0.221005    0.085556    11.00000    0.05617    0.05344 =
         0.05377    0.02135    0.02938    0.00688
AFIX  43
H036  2    0.414068    0.216688    0.070659    11.00000   -1.20000
AFIX   0
C038  1    0.063166    0.188763    0.941219    11.00000    0.05985    0.05872 =
         0.02863   -0.01377    0.01640   -0.01942
AFIX  43
H038  2    0.082727    0.223228    0.965455    11.00000   -1.20000
AFIX   0
C039  1    0.665659   -0.027843    0.720750    11.00000    0.04426    0.06567 =
         0.03504    0.01558    0.01336   -0.00013
AFIX  43
H039  2    0.658425    0.011158    0.709694    11.00000   -1.20000
AFIX   0
C03A  1    0.066753   -0.037315    0.952683    11.00000    0.04565    0.05729 =
         0.05337    0.00582    0.02452    0.00526
AFIX  43
H03A  2    0.025249   -0.032369    0.965170    11.00000   -1.20000
AFIX   0
C03B  1    0.188096   -0.049098    0.916824    11.00000    0.03183    0.05867 =
         0.06475    0.02312    0.02854    0.02033
C03C  1    0.653945   -0.049148    0.781645    11.00000    0.05790    0.06016 =
         0.04136    0.01350    0.02248    0.01207
AFIX  43
H03C  2    0.640690   -0.025537    0.813111    11.00000   -1.20000
AFIX   0
C03D  1    0.275689    0.417611    0.858248    11.00000    0.10526    0.05191 =
         0.07146   -0.02050    0.06721   -0.02438
AFIX  43
H03D  2    0.248006    0.438230    0.879701    11.00000   -1.20000
AFIX   0
C03E  1   -0.199320    0.337170    0.316307    11.00000    0.08452    0.05500 =
         0.06397    0.01130    0.04996    0.00933
AFIX  43
H03E  2   -0.190842    0.375636    0.309146    11.00000   -1.20000
AFIX   0
C03G  1   -0.149566    0.300574    0.170821    11.00000    0.09499    0.05513 =
         0.04635    0.00561    0.05170   -0.00285
C03H  1    0.250866   -0.054639    0.893697    11.00000    0.02741    0.08637 =
         0.05046   -0.00209    0.02389    0.00744
AFIX  43
H03H  2    0.245691   -0.042401    0.846323    11.00000   -1.20000
AFIX   0
C03I  1    0.359256    0.357077    0.798488    11.00000    0.06907    0.06180 =
         0.06975   -0.01611    0.04741   -0.02247
AFIX  43
H03I  2    0.389175    0.336259    0.779797    11.00000   -1.20000
AFIX   0

C03K  1    0.507528    0.241395    0.986598    11.00000    0.10573    0.07418 =
         0.05455    0.01013    0.04615   -0.03219
AFIX 137
H03B  2    0.461268    0.221045    0.959465    11.00000   -1.50000
H03F  2    0.529506    0.253470    0.952497    11.00000   -1.50000
H03G  2    0.497071    0.274457    1.010409    11.00000   -1.50000
AFIX   0

C03L  1    0.196200    0.230390    0.145947    11.00000    0.06005    0.05871 =
         0.03712    0.01289    0.01437    0.01880
AFIX  43
H03L  2    0.203286    0.218155    0.193862    11.00000   -1.20000
AFIX   0
C03M  1   -0.206106    0.241590    0.275508    11.00000    0.07101    0.05947 =
         0.05728    0.00671    0.04148    0.00904
AFIX  43
H03M  2   -0.204619    0.214714    0.240685    11.00000   -1.20000
AFIX   0
C03N  1    0.537055    0.361148    0.725966    11.00000    0.03192    0.08208 =
         0.05298   -0.01578    0.01391   -0.01496
AFIX  43
H03N  2    0.574368    0.332963    0.742492    11.00000   -1.20000
AFIX   0
C03O  1   -0.033875   -0.137999    0.618404    11.00000    0.09291    0.04376 =
         0.07455   -0.01147    0.03427    0.01006
AFIX  43
H03O  2   -0.019848   -0.108157    0.594757    11.00000   -1.20000
AFIX   0
C03P  1   -0.216983    0.261038    0.387680    11.00000    0.07083    0.08263 =
         0.04064    0.02255    0.03222    0.01322
C03R  1    0.687046   -0.061726    0.677477    11.00000    0.04906    0.05854 =
         0.03956    0.01837    0.01553    0.01359
C03S  1    0.703760   -0.039598    0.615612    11.00000    0.06099    0.06285 =
         0.04719    0.00866    0.02867   -0.00747
C03V  1    0.324997    0.446784    0.836527    11.00000    0.05827    0.05816 =
         0.05812    0.00086    0.02424   -0.00326
AFIX  43
H03V  2    0.330723    0.486427    0.842099    11.00000   -1.20000
AFIX   0
C03W  1    0.365348    0.415378    0.806409    11.00000    0.09528    0.07205 =
         0.06998   -0.03233    0.05251   -0.04641
C03Y  1    0.017851   -0.254319    0.455135    11.00000    0.13348    0.03577 =
         0.04851   -0.01427    0.05710   -0.00362
C040  1   -0.103853   -0.161969    0.695339    11.00000    0.10269    0.03451 =
         0.06347   -0.00179    0.04517   -0.00515
AFIX  43
H040  2   -0.115826   -0.198057    0.673123    11.00000   -1.20000
AFIX   0
C041  1   -0.111312   -0.094163    0.779400    11.00000    0.04525    0.04690 =
         0.04051    0.00304    0.01738    0.00852
AFIX  43
H041  2   -0.128785   -0.083632    0.815859    11.00000   -1.20000
AFIX   0
C042  1    0.315815    0.245095    0.042233    11.00000    0.05228    0.09458 =
         0.02869    0.01436    0.01304   -0.01575
AFIX  43
H042  2    0.315773    0.259961   -0.002220    11.00000   -1.20000
AFIX   0
C043  1   -0.033702    0.264844    0.187538    11.00000    0.04865    0.17401 =
         0.02540    0.00390    0.01007   -0.02198
AFIX  43
H043  2    0.011385    0.246896    0.217670    11.00000   -1.20000
AFIX   0
C044  1    0.133194   -0.058630    1.005717    11.00000    0.06076    0.09521 =
         0.04604    0.01981    0.03380    0.03642
AFIX  43
H044  2    0.137474   -0.068121    1.053746    11.00000   -1.20000
AFIX   0
C045  1    0.010372    0.270971    0.083459    11.00000    0.06171    0.06541 =
         0.04713    0.00229    0.03244   -0.01152
C046  1   -0.208192    0.320066    0.379686    11.00000    0.08605    0.07107 =
         0.05585    0.01684    0.04061    0.02090
AFIX  43
H046  2   -0.208374    0.346352    0.415679    11.00000   -1.20000
AFIX   0
C047  1    0.454730    0.074565    0.112569    11.00000    0.10984    0.06696 =
         0.02829   -0.00031    0.04071   -0.02845
AFIX  43
H047  2    0.481905    0.099261    0.094893    11.00000   -1.20000
AFIX   0
C048  1    0.234696   -0.156891    0.159941    11.00000    0.05838    0.05906 =
         0.03857   -0.00789    0.02111   -0.00841
C04A  1    0.052974   -0.215490    0.433294    11.00000    0.08537    0.05783 =
         0.05817   -0.01750    0.04598    0.00256
AFIX  43
H04A  2    0.070817   -0.183001    0.463042    11.00000   -1.20000
AFIX   0
C04B  1   -0.086042    0.277333    0.216890    11.00000    0.08770    0.07863 =
         0.03788    0.01066    0.03729   -0.01161
AFIX  43
H04B  2   -0.076913    0.269713    0.266752    11.00000   -1.20000
AFIX   0
C04D  1    0.450250    0.421168    0.741268    11.00000    0.09493    0.06123 =
         0.07599    0.01174    0.05758   -0.00726

C04F  1   -0.136560   -0.112072   -0.047563    11.00000    0.23728    0.07616 =
         0.19007    0.06345    0.18717    0.06865
AFIX 137
H04C  2   -0.180360   -0.115787   -0.093773    11.00000   -1.50000
H04D  2   -0.144880   -0.132416   -0.008568    11.00000   -1.50000
H04E  2   -0.093278   -0.127884   -0.053562    11.00000   -1.50000
AFIX   0

C04H  1   -0.004396   -0.248385    0.519496    11.00000    0.10421    0.04405 =
         0.09234    0.00319    0.07798    0.00230
C04J  1    0.515987    0.381077    0.654760    11.00000    0.07843    0.06737 =
         0.07169    0.00927    0.04930    0.01260
C04P  1    0.193131   -0.065328    0.984705    11.00000    0.05540    0.07742 =
         0.05214    0.01295    0.02027    0.02264
AFIX  43
H04P  2    0.238019   -0.081467    1.018408    11.00000   -1.20000
AFIX   0
C04Q  1    0.065010   -0.219818    0.369381    11.00000    0.07307    0.06974 =
         0.06965   -0.00733    0.03390   -0.01587
AFIX  43
H04Q  2    0.082272   -0.188677    0.350611    11.00000   -1.20000
AFIX   0
C04S  1    0.550439    0.361921    0.603872    11.00000    0.05667    0.08050 =
         0.06097   -0.01650    0.02885   -0.00400
O04T  4   -0.008554   -0.288354    0.555988    11.00000    0.18206    0.07440 =
         0.10890    0.00972    0.08039    0.00124
C04Y  1    0.507147    0.379726    0.774523    11.00000    0.05842    0.06031 =
         0.05737   -0.00038    0.02431   -0.00344
AFIX  43
H04Y  2    0.522339    0.366709    0.823631    11.00000   -1.20000
AFIX   0
C050  1    0.459297    0.421666    0.625249    11.00000    0.12460    0.09750 =
         0.10959    0.04748    0.09635    0.05039
AFIX  43
H050  2    0.444587    0.435120    0.576385    11.00000   -1.20000
AFIX   0

C055  1   -0.202809   -0.027538   -0.021268    11.00000    0.10943    0.11236 =
         0.08701    0.02402    0.04567    0.02209
AFIX 137
H05A  2   -0.193635   -0.009323    0.025870    11.00000   -1.50000
H05B  2   -0.232189   -0.061741   -0.025916    11.00000   -1.50000
H05C  2   -0.230038   -0.001683   -0.061490    11.00000   -1.50000
AFIX   0

C23   1    0.425740    0.441202    0.671114    11.00000    0.18412    0.09116 =
         0.09791    0.04333    0.10023    0.08529
AFIX  43
H23   2    0.386610    0.467924    0.653725    11.00000   -1.20000
AFIX   0

O3    4    0.394837    0.139466    0.328232    11.00000    0.10363    0.06234 =
         0.06480    0.01194    0.05736   -0.00506
C38   1    0.628476    0.242195    1.090391    11.00000    0.19108    0.14732 =
         0.04804   -0.02672   -0.05385    0.04200
AFIX 137
H38A  2    0.643287    0.259774    1.053650    11.00000   -1.50000
H38B  2    0.671828    0.224698    1.128695    11.00000   -1.50000
H38C  2    0.608018    0.270896    1.112504    11.00000   -1.50000
AFIX   0

O2    4    0.047180    0.044736    0.706632    11.00000    0.08259    0.08446 =
         0.09221    0.02954    0.05730    0.03155
N57   3    0.374987    0.110839    0.368665    11.00000    0.17013    0.06378 =
         0.10923    0.02583    0.10767    0.01545
O1    4    0.396518    0.059611    0.380332    11.00000    0.20508    0.12175 =
         0.17524    0.05334    0.12124    0.04012
C29   1    0.175696   -0.236715    0.295962    11.00000    0.09475    0.04539 =
         0.06893   -0.00223    0.04540   -0.01481
AFIX  43
H29   2    0.194667   -0.247277    0.346290    11.00000   -1.20000
AFIX   0
C31   1    0.220599   -0.203069    0.266367    11.00000    0.04784    0.06284 =
         0.05706   -0.00202    0.02096   -0.01235
AFIX  43
H31   2    0.270357   -0.192995    0.296148    11.00000   -1.20000
AFIX   0
C33   1    0.187922   -0.187079    0.194819    11.00000    0.06114    0.07355 =
         0.03117   -0.01056    0.02987   -0.02176
C35   1    0.074098   -0.228333    0.179094    11.00000    0.07606    0.12867 =
         0.06060   -0.00546    0.03869   -0.03531
AFIX  43
H35   2    0.022041   -0.231924    0.152509    11.00000   -1.20000
AFIX   0
C22   1    0.109199   -0.251502    0.250935    11.00000    0.08741    0.12056 =
         0.04559   -0.03195    0.04782   -0.07035
C27   1    0.117163   -0.200227    0.148132    11.00000    0.06963    0.14995 =
         0.05216    0.00060    0.01716   -0.05757
AFIX  43
H27   2    0.098225   -0.190808    0.097425    11.00000   -1.20000
AFIX   0

O13   4    0.335288    0.128701    0.395149    11.00000    0.14045    0.09788 =
         0.17320    0.05087    0.11662    0.01919
S21   6    0.286114   -0.050130    0.392151    11.00000    0.10686    0.08969 =
         0.09125   -0.00583    0.05354   -0.01346
S37   6    0.501031    0.220016    0.618777    11.00000    0.08060    0.09054 =
         0.14133   -0.00580    0.03290    0.01087
O25   4    0.247923   -0.053477    0.309701    11.00000    0.10972    0.09908 =
         0.04497   -0.00277    0.03621   -0.03171
C41   1    0.236471    0.006607    0.406318    11.00000    0.13458    0.06021 =
         0.31018   -0.04370    0.15064   -0.02524
AFIX 137
H41A  2    0.220955    0.031796    0.363717    11.00000   -1.50000
H41B  2    0.268104    0.027261    0.450455    11.00000   -1.50000
H41C  2    0.192580   -0.007496    0.412707    11.00000   -1.50000
AFIX   0
C39   1    0.261128   -0.104907    0.434805    11.00000    0.17294    0.11301 =
         0.18094   -0.00116    0.11336   -0.03060
AFIX 137
H39A  2    0.233107   -0.132978    0.398031    11.00000   -1.50000
H39B  2    0.230255   -0.090452    0.459375    11.00000   -1.50000
H39C  2    0.305848   -0.122367    0.471205    11.00000   -1.50000
AFIX   0

PART 1
N51   3    0.098948    0.029759    0.694146    10.33333    0.06899    0.08429 =
         0.07926    0.03082    0.04505    0.00736

PART 0
C65   1    0.501169    0.188766    0.526057    11.00000    0.11809    0.16344 =
         0.07714    0.00625    0.01543   -0.03516
AFIX 137
H65A  2    0.536909    0.209493    0.512465    11.00000   -1.50000
H65B  2    0.451510    0.192442    0.486846    11.00000   -1.50000
H65C  2    0.515158    0.148937    0.533091    11.00000   -1.50000
AFIX   0
O51   4    0.450634    0.185632    0.646545    11.00000    0.25010    0.11251 =
         0.32342   -0.07632    0.24138   -0.05844
C56   1    0.591284    0.190298    0.677584    11.00000    0.10876    0.10614 =
         0.13159    0.02675    0.06157    0.01195
AFIX 137
H56A  2    0.587423    0.149215    0.678509    11.00000   -1.50000
H56B  2    0.606497    0.205103    0.727564    11.00000   -1.50000
H56C  2    0.628200    0.200682    0.658129    11.00000   -1.50000
AFIX   0

PART 2
N7    3    0.099026    0.065114    0.693452    10.33333    0.04290    0.04756 =
         0.05137    0.00081    0.02320   -0.01281
O10   4    0.157023    0.087544    0.739073    10.33333    0.16651    0.16585 =
         0.16678   -0.00078    0.06459    0.00052
PART 3
N29   3    0.079406    0.046678    0.657510    10.33333    0.03684    0.05840 =
         0.05084    0.00061    0.02289    0.01298
PART 2
O5    4    0.101492    0.078606    0.633400    10.33333    0.11820    0.11967 =
         0.11738   -0.00041    0.04848   -0.00012
HKLF 4


REM  mo_gm2560bis_0m_a_a.res in P2(1)
REM wR2 = 0.1162, GooF = S = 1.037, Restrained GooF = 1.049 for all data
REM R1 = 0.0449 for 24654 Fo > 4sig(Fo) and 0.0628 for all 31019 data
REM 1522 parameters refined using 346 restraints

END

WGHT      0.0636      0.0000

REM Highest difference peak  0.651,  deepest hole -0.327,  1-sigma level  0.051
Q1    1   0.1350 -0.0177  0.6886  11.00000  0.05    0.65
Q2    1   0.0782  0.0178  0.7368  11.00000  0.05    0.48
Q3    1   0.5920  0.1676  1.1500  11.00000  0.05    0.42
Q4    1   0.4188  0.3653  0.8540  11.00000  0.05    0.31
Q5    1   0.1756 -0.2733  0.2464  11.00000  0.05    0.29
Q6    1   0.3366 -0.1084  0.2880  11.00000  0.05    0.29
Q7    1   0.0336 -0.2727  0.1852  11.00000  0.05    0.28
Q8    1  -0.1200  0.0197  0.7634  11.00000  0.05    0.27
Q9    1  -0.1332 -0.0264  0.7343  11.00000  0.05    0.26
Q10   1   0.4765  0.3037  0.2238  11.00000  0.05    0.25
Q11   1  -0.1603 -0.0358 -0.0650  11.00000  0.05    0.25
Q12   1   0.5016  0.3712  0.4512  11.00000  0.05    0.25
Q13   1  -0.0008 -0.0597  0.8719  11.00000  0.05    0.25
Q14   1   0.5157  0.0910  0.2793  11.00000  0.05    0.24
Q15   1   0.3596  0.0487  0.2565  11.00000  0.05    0.24
Q16   1   0.0231 -0.1833  0.1793  11.00000  0.05    0.24
Q17   1   0.4365  0.3153  0.9893  11.00000  0.05    0.23
Q18   1  -0.0370  0.0767  0.8111  11.00000  0.05    0.23
Q19   1   0.4334  0.2316  0.1784  11.00000  0.05    0.23
Q20   1   0.3424  0.1620  0.1009  11.00000  0.05    0.23
;
_shelx_res_checksum              88485
_shelx_hkl_file                  
;
  -3   0   0  273.34   10.47
   3   0   0  251.83   10.01
   3   0   0  280.75    8.66
  -3   0   0  274.19    8.63
  -4   0   0 2592.58   64.67
  -4   0   0 2495.14   67.01
   4   0   0 2421.36   64.44
   4   0   0 2458.59   67.01
   5   0   0   16.89    5.32
   5   0   0   18.42    3.32
  -5   0   0   13.77    5.11
  -5   0   0   18.53    3.53
  -6   0   0 2180.63   59.30
   6   0   0 2010.37   58.75
   6   0   0 2037.65   55.21
  -6   0   0 2090.64   55.37
   7   0   0 1480.38   41.27
  -7   0   0 1482.15   41.38
  -7   0   0 1560.67   46.67
   7   0   0 1479.70   45.48
   8   0   0   82.66    9.66
  -8   0   0   95.49    8.46
  -8   0   0  107.16   11.09
   8   0   0   93.52    6.87
  -9   0   0  198.29   10.33
  -9   0   0  187.12   14.18
   9   0   0  200.16   14.17
   9   0   0  215.61   10.21
  10   0   0   47.87    5.96
  10   0   0   42.98    9.26
 -10   0   0   43.00    9.29
 -10   0   0   43.27    5.94
 -10   0   0   38.28    9.02
 -11   0   0  513.10   25.94
 -11   0   0  535.34   24.79
  11   0   0  496.40   24.15
  11   0   0  498.20   18.47
  12   0   0  261.62   18.70
 -12   0   0  312.06   19.61
 -12   0   0  323.45   21.51
  12   0   0  266.55   13.25
 -13   0   0  158.67   18.17
  13   0   0  140.77   10.35
 -13   0   0  178.38   16.43
  13   0   0  150.38   16.25
  14   0   0  181.20   17.52
 -14   0   0  154.05   16.32
  14   0   0  164.35   11.11
 -14   0   0  146.35   18.66
  14   0   0  155.45   11.91
  15   0   0    8.31    6.21
 -15   0   0    2.29    8.20
 -15   0   0   -5.53    9.32
  15   0   0    4.10    8.68
  15   0   0    2.16    6.06
  16   0   0   39.50    7.63
  16   0   0   29.78   11.14
  16   0   0   37.12    7.28
 -16   0   0   28.08   13.53
 -16   0   0   33.11   12.93
 -17   0   0   13.42   11.83
  17   0   0   11.28    6.10
  17   0   0    8.32    6.23
 -17   0   0   -8.77    9.82
 -18   0   0   34.87   13.76
 -18   0   0   20.69   12.91
  18   0   0   30.31    7.25
 -19   0   0    5.94   11.60
  19   0   0   13.50    6.27
 -19   0   0   21.16   13.48
  20   0   0   32.26    7.30
 -20   0   0   10.97   13.46
 -20   0   0   23.65   13.92
  21   0   0   -0.66    5.73
 -21   0   0   18.11   12.72
 -21   0   0   -7.03   12.41
  -3  -1   0  226.68    7.92
   3  -1   0  186.85    8.13
   3  -1   0  176.05    6.02
  -3  -1   0  201.18    8.59
  -3   1   0  184.75    6.09
   3   1   0  202.38    8.68
   3   1   0  208.89    7.64
  -3   1   0  190.61    8.49
   4  -1   0 2478.94   66.36
  -4  -1   0 2699.14   68.11
   4  -1   0 2704.11   70.11
  -4  -1   0 2639.68   69.78
   4   1   0 2595.46   69.32
  -4   1   0 2593.30   66.47
   4   1   0 2508.32   69.58
  -4   1   0 2563.22   69.56
   5  -1   0 2301.03   61.30
   5  -1   0 2201.93   61.66
  -5  -1   0 2262.93   62.08
  -5  -1   0 2298.98   59.84
  -5   1   0 2221.27   58.17
   5   1   0 2264.87   62.23
   5   1   0 2259.43   59.74
  -5   1   0 2136.89   61.64
  -6  -1   0 1645.86   48.39
   6  -1   0 1633.80   43.87
   6  -1   0 1687.40   48.26
  -6  -1   0 1603.57   45.41
   6   1   0 1574.26   48.14
   6   1   0 1664.47   45.56
  -6   1   0 1681.02   44.03
  -6   1   0 1732.93   48.70
   7  -1   0  554.58   21.75
  -7  -1   0  595.40   22.44
  -7  -1   0  558.19   19.00
   7  -1   0  554.12   17.36
  -7   1   0  559.13   17.52
   7   1   0  568.70   18.97
  -7   1   0  621.71   25.69
   7   1   0  563.27   22.14
  -8  -1   0  392.98   15.12
   8  -1   0  408.82   18.23
  -8  -1   0  387.69   18.14
   8  -1   0  390.45   13.43
  -8   1   0  421.13   18.52
   8   1   0  378.83   14.87
   8   1   0  384.80   18.56
  -8   1   0  380.37   13.59
  -9  -1   0  195.98   14.66
   9  -1   0  188.92    9.10
  -9  -1   0  189.39   14.28
   9  -1   0  202.21   13.88
  -9  -1   0  193.86   10.83
  -9   1   0  188.72   14.10
   9   1   0  189.97   13.72
  -9   1   0  197.20    9.51
   9   1   0  196.05   10.54
 -10  -1   0 1591.69   51.76
  10  -1   0 1523.96   43.01
 -10  -1   0 1506.61   44.78
 -10  -1   0 1612.26   50.51
  10  -1   0 1515.15   49.54
  10   1   0 1529.90   44.68
  10   1   0 1552.40   50.37
 -10   1   0 1517.57   43.16
 -10   1   0 1558.48   49.98
  11  -1   0   95.30    7.52
 -11  -1   0  108.85   13.66
 -11  -1   0  105.26   12.89
  11  -1   0   97.19   12.04
  11   1   0  119.36    9.61
 -11   1   0   90.40   12.91
  11   1   0  106.98   13.05
 -11   1   0  127.07   15.17
 -12  -1   0  506.37   26.04
  12  -1   0  475.17   17.39
  12  -1   0  465.27   23.85
 -12  -1   0  475.51   24.67
  12   1   0  456.83   24.44
  12   1   0  467.50   18.78
 -12   1   0  499.76   25.63
 -12   1   0  494.94   24.72
  13  -1   0  101.74    8.67
 -13  -1   0  100.12   15.10
  13  -1   0   98.57   17.49
 -13  -1   0  127.75   15.76
  13   1   0  118.03   15.45
 -13   1   0  104.13   14.75
 -13   1   0  113.41   14.40
  13   1   0  106.86   10.18
 -14  -1   0  142.23   16.92
  14  -1   0  134.58    9.47
  14  -1   0  119.69   10.14
 -14  -1   0   89.95   15.17
  14   1   0  129.76   10.94
  14   1   0  125.18   15.74
 -14   1   0  119.87   16.04
 -14   1   0  118.39   16.28
 -15  -1   0   50.72   13.02
 -15  -1   0   16.67   11.87
  15  -1   0   20.52    6.64
  15  -1   0   25.91    6.26
  15   1   0   36.50    8.90
 -15   1   0   43.88   11.80
 -15   1   0   12.97   11.37
  15   1   0   17.95   10.07
 -16  -1   0   17.58   11.88
  16  -1   0   33.41    6.88
 -16  -1   0   31.43   12.05
  16  -1   0   32.24    6.71
  16   1   0   17.39    7.00
 -16   1   0    7.94   15.33
  16   1   0   28.31   12.28
 -16   1   0   21.20   12.02
 -17  -1   0   92.58   16.97
 -17  -1   0   57.24   15.07
  17  -1   0   92.50   12.52
  17  -1   0   79.98    8.54
  17   1   0   66.26   14.64
 -17   1   0   90.48   17.63
  17   1   0   88.01   10.20
 -17   1   0   53.82   14.13
  17   1   0   79.21   10.25
 -18  -1   0    3.86   10.97
 -18  -1   0   18.28   12.64
  18  -1   0   19.22    5.96
  18   1   0    9.40    6.94
 -18   1   0    7.51   11.90
 -18   1   0   22.21   12.51
  18   1   0    3.79    2.56
  18   1   0    2.22   10.27
  19  -1   0   32.06    6.45
 -19  -1   0   10.19   12.62
 -19  -1   0   17.97   13.39
 -19   1   0   10.09   11.91
 -19   1   0   22.88   13.46
  20  -1   0   16.47    5.55
 -20  -1   0   -4.25   11.44
 -20  -1   0    6.25   13.22
  20   1   0   13.97    4.72
  20   1   0    3.04    7.19
 -20   1   0   12.53   12.71
 -20   1   0   16.55   13.88
 -21  -1   0   32.84   17.90
 -21  -1   0   56.30   16.62
  21  -1   0   75.45    6.88
 -21   1   0   69.31   18.24
 -21   1   0   42.12   16.11
  21   1   0   83.19   10.61
  -2  -2   0 1361.49   35.92
  -2  -2   0 1370.42   36.13
  -2  -2   0 1370.85   36.39
   2  -2   0 1302.60   34.19
   2   2   0 1227.42   35.62
   2   2   0 1261.41   35.85
  -2   2   0 1353.61   34.15
   3  -2   0 4373.60  113.50
  -3  -2   0 4602.52  115.95
  -3  -2   0 4455.27  116.45
  -3   2   0 4383.07  113.42
   3   2   0 4568.24  115.94
   3   2   0 4640.84  116.71
  -4  -2   0 2711.35   70.93
   4  -2   0 2481.46   66.79
  -4  -2   0 2690.82   69.66
  -4   2   0 2554.56   66.78
   4   2   0 2664.88   69.63
   4   2   0 2637.00   70.77
  -4   2   0 2657.22   70.36
  -5  -2   0 1663.84   45.87
   5  -2   0 1467.47   40.92
  -5  -2   0 1609.28   43.96
  -5   2   0 1582.60   45.29
  -5   2   0 1518.40   40.83
   5   2   0 1546.33   45.47
   5   2   0 1633.10   43.98
   6  -2   0   79.09    4.92
  -6  -2   0   78.26    8.72
  -6  -2   0  116.13    8.50
  -6   2   0   99.24    5.16
   6   2   0  104.15    9.65
   6   2   0  106.85    7.73
  -6   2   0  104.15    9.58
  -7  -2   0  505.03   21.74
  -7  -2   0  568.11   21.31
   7  -2   0  486.52   15.45
  -7  -2   0  567.31   21.59
   7   2   0  523.86   21.03
   7   2   0  516.30   18.45
  -7   2   0  504.71   15.55
  -7   2   0  507.39   23.30
   8  -2   0  183.09    7.86
  -8  -2   0  188.73   10.93
  -8  -2   0  193.87   14.53
  -8  -2   0  198.28   13.61
   8   2   0  208.06   13.22
  -8   2   0  184.10    7.97
   8   2   0  189.17   10.59
  -8   2   0  184.66   13.19
  -9  -2   0  156.25   13.69
  -9  -2   0  146.53   10.00
  -9  -2   0  162.67   13.48
   9  -2   0  138.55    7.30
  -9   2   0  166.11   13.36
   9   2   0  143.79   12.41
  -9   2   0  144.25    7.63
   9   2   0  146.47    9.77
  10  -2   0  441.91   15.34
 -10  -2   0  506.16   23.01
 -10  -2   0  469.59   23.68
  10   2   0  451.75   18.47
 -10   2   0  444.65   15.31
 -10   2   0  475.08   22.65
  10   2   0  454.15   22.16
  11  -2   0  125.39    7.70
 -11  -2   0  141.98   14.48
 -11  -2   0  134.21   14.75
  11   2   0  130.64   14.70
  11   2   0  132.53   10.44
 -11   2   0  103.59   12.98
 -11   2   0  143.04   14.22
 -12  -2   0  239.30   18.38
  12  -2   0  229.15   10.60
 -12  -2   0  214.29   18.32
  12   2   0  237.52   13.53
 -12   2   0  259.74   19.02
  12   2   0  232.99   18.08
 -12   2   0  219.33   17.18
 -13  -2   0  143.92   17.70
  13  -2   0  165.40    9.38
 -13  -2   0  146.35   16.80
  13   2   0  157.97   12.11
  13   2   0  170.86   13.27
 -13   2   0  185.73   18.47
 -13   2   0  188.42   17.50
  13   2   0  152.38   16.59
 -14  -2   0  350.09   25.54
  14  -2   0  388.36   15.87
  14  -2   0  391.46   14.95
 -14  -2   0  406.96   23.90
  14   2   0  398.72   24.26
  14   2   0  386.34   21.39
 -14   2   0  391.53   25.35
  14   2   0  356.88   18.98
 -14   2   0  405.48   24.05
 -15  -2   0  127.01   26.81
  15  -2   0  112.12    8.68
  15  -2   0  112.19    9.25
 -15  -2   0  140.36   17.56
 -15   2   0  113.36   16.89
  15   2   0  111.36   11.45
 -15   2   0   97.53   15.88
  15   2   0  112.35   16.16
  15   2   0  118.37   12.23
 -16  -2   0   78.68   16.97
 -16  -2   0   77.78   15.58
  16  -2   0   83.97    7.83
  16   2   0   93.84   14.80
 -16   2   0   58.01   16.16
  16   2   0   58.88   13.71
  16   2   0   93.14   10.84
  17  -2   0   29.71    5.73
 -17  -2   0    6.64   11.42
  17  -2   0   35.81    5.81
 -17  -2   0   22.06   12.47
  17   2   0   21.60    7.61
 -17   2   0   51.42   13.96
  17   2   0   13.87   11.43
 -17   2   0   23.30   11.48
 -18  -2   0   15.76   13.15
 -18  -2   0   26.21   13.39
  18  -2   0   38.63    5.69
  18   2   0    9.94   11.45
 -18   2   0   18.01   12.27
  18   2   0   37.85    9.23
 -18   2   0   49.98   14.02
 -19  -2   0   52.42   15.69
 -19  -2   0   51.38   16.76
 -19   2   0   35.87   13.19
  19   2   0   54.60    9.63
  19   2   0   14.85   11.53
 -19   2   0   56.78   16.47
 -20  -2   0   16.21   14.40
 -20  -2   0   41.16   15.35
  20   2   0   22.92    8.95
 -20   2   0   16.21   13.86
 -20   2   0   33.04   14.33
 -21  -2   0    9.76   12.74
  21   2   0   10.44    8.31
 -21   2   0   29.60   14.06
 -21   2   0   30.68   15.13
   0  -3   0    1.79    1.70
   0  -3   0    1.27    1.07
   0  -3   0    2.11    1.90
   0   3   0    0.14    2.14
   0   3   0    0.69    1.31
   0   3   0    2.29    1.10
   1  -3   0   16.29    1.38
  -1  -3   0   12.14    2.27
  -1  -3   0   14.92    2.75
   1  -3   0    8.63    1.96
   1   3   0   16.66    2.88
   1   3   0   13.37    2.59
   1   3   0   17.85    3.49
   1   3   0   18.92    2.53
  -1   3   0   13.97    1.27
  -1   3   0   19.21    2.87
   2  -3   0  139.59    5.88
  -2  -3   0  134.07    7.06
  -2  -3   0  151.55    7.48
  -2  -3   0  155.37    7.57
   2   3   0  137.09    7.18
   2   3   0  140.36    7.25
  -2   3   0  141.11    5.87
  -3  -3   0 3212.87   83.80
  -3  -3   0 3195.96   84.07
   3  -3   0 3173.03   81.26
  -3  -3   0 3175.12   84.42
   3   3   0 3137.09   83.65
  -3   3   0 3206.60   81.07
   3   3   0 3155.12   83.99
  -4  -3   0  183.02   10.23
   4  -3   0  158.10    6.29
  -4  -3   0  158.48    9.27
  -4  -3   0  170.76   10.47
   4   3   0  165.19   10.10
   4   3   0  177.85    9.32
  -4   3   0  168.95    6.00
  -5  -3   0  536.41   20.23
  -5  -3   0  498.47   19.14
  -5  -3   0  519.90   18.47
   5  -3   0  477.49   15.14
  -5   3   0  486.10   14.29
  -5   3   0  517.29   18.69
   5   3   0  539.15   18.48
   5   3   0  515.45   19.51
  -6  -3   0  693.53   23.51
   6  -3   0  665.77   19.57
  -6  -3   0  742.36   26.38
   6   3   0  729.79   25.61
   6   3   0  707.48   23.69
  -6   3   0  702.26   19.56
  -6   3   0  767.72   25.22
  -7  -3   0  637.80   24.16
   7  -3   0  627.39   17.85
  -7  -3   0  628.92   24.99
  -7  -3   0  599.97   21.94
   7   3   0  637.88   24.31
  -7   3   0  652.10   23.94
   7   3   0  607.50   21.85
  -7   3   0  637.57   17.82
   8  -3   0  241.96    8.94
  -8  -3   0  266.00   16.36
  -8  -3   0  266.70   15.74
  -8  -3   0  254.40   13.12
   8   3   0  255.98   14.90
  -8   3   0  252.96    8.93
  -8   3   0  251.48   14.54
   8   3   0  264.38   13.13
   9  -3   0 1236.50   33.34
  -9  -3   0 1218.65   41.23
  -9  -3   0 1202.92   42.73
  -9  -3   0 1178.43   37.84
  -9   3   0 1197.73   33.18
   9   3   0 1261.85   41.80
   9   3   0 1219.64   37.95
  -9   3   0 1284.78   41.40
  10  -3   0   42.09    4.40
 -10  -3   0   29.47    8.65
 -10  -3   0   47.51    9.94
 -10   3   0   34.41    8.89
  10   3   0   41.70    7.37
  10   3   0   45.68    9.55
 -11  -3   0  491.09   23.88
  11  -3   0  425.99   14.63
 -11  -3   0  463.47   24.67
  11   3   0  455.54   19.55
  11   3   0  432.25   23.17
 -11   3   0  464.45   22.79
 -12  -3   0   20.35    9.45
 -12  -3   0   31.25   10.54
  12  -3   0   15.68    3.89
 -12   3   0   29.90    8.96
  12   3   0   32.22   10.30
  12   3   0   11.10    6.45
 -12   3   0   27.55    9.03
  12   3   0    5.43    7.02
 -13  -3   0  139.66   17.43
 -13  -3   0  150.65   15.71
  13  -3   0  156.82    8.13
 -13   3   0  133.18   16.05
 -13   3   0  151.32   16.22
  13   3   0  143.55   15.79
  13   3   0  156.19   12.64
  13   3   0  134.98   12.90
  14  -3   0  120.15    7.66
 -14  -3   0  100.63   15.93
 -14  -3   0  165.41   17.81
  14   3   0  140.56   12.64
 -14   3   0  101.71   15.94
  14   3   0  135.04   13.67
 -14   3   0  117.77   16.18
  14   3   0  130.42   16.65
 -15  -3   0   69.70   13.74
  15  -3   0   73.14    7.27
  15  -3   0   74.14    6.65
 -15  -3   0   56.69   14.19
  15   3   0   85.99   14.06
  15   3   0   93.91   11.03
 -15   3   0   79.55   13.82
  15   3   0   88.56   12.03
 -15   3   0   63.41   14.39
  16  -3   0   16.95    4.46
 -16  -3   0    0.69   11.03
 -16  -3   0   15.61   10.98
 -16   3   0    4.56   18.22
  16   3   0   19.12   10.39
  16   3   0    2.36    7.25
  16   3   0    2.58    7.46
 -17  -3   0  165.91   20.70
  17  -3   0  169.16    8.64
  17  -3   0  173.05    8.12
 -17  -3   0  141.90   20.15
  17   3   0  153.51   20.15
 -17   3   0  121.33   17.79
  17   3   0  183.08   14.26
  17   3   0  155.38   14.56
 -17   3   0  215.01   21.37
 -18  -3   0   29.77   14.10
 -18  -3   0   30.66   14.17
  18   3   0   39.81    9.70
 -18   3   0   22.05   12.88
 -18   3   0   36.71   13.62
 -19  -3   0   13.46   12.40
 -19  -3   0   20.95   14.13
 -19   3   0   21.09   11.66
 -19   3   0    5.22   12.54
  19   3   0    8.42   12.33
  19   3   0    7.34    8.31
 -20  -3   0   53.80   15.61
 -20  -3   0   63.86   18.59
  20   3   0   57.85   16.57
 -20   3   0   30.35   15.26
 -20   3   0   41.80   15.05
  20   3   0   66.04   11.32
 -21  -3   0   18.57   15.45
 -21  -3   0   40.66   15.05
 -21   3   0   20.97   12.67
 -21   3   0   29.38   15.36
   0  -4   0  812.41   22.96
   0  -4   0  773.03   21.23
   0  -4   0  749.08   23.23
   0   4   0  787.76   22.87
   0   4   0  788.70   21.32
   0   4   0  753.98   23.35
  -2  -4   0  663.43   20.97
  -2  -4   0  653.57   21.07
   2  -4   0  679.53   19.91
   2   4   0  633.78   21.56
  -2   4   0  698.37   19.92
   2   4   0  658.03   21.16
   2   4   0  677.96   23.24
   3  -4   0  772.87   23.41
  -3  -4   0  826.97   26.05
  -3  -4   0  823.40   25.74
  -3  -4   0  838.21   25.81
   3   4   0  837.93   25.70
   3   4   0  831.39   25.81
  -3   4   0  799.34   23.08
  -4  -4   0  136.82    9.84
   4  -4   0  172.31   10.69
  -4  -4   0  154.27   10.27
  -4  -4   0  149.75   10.37
  -4   4   0  157.47    6.63
   4   4   0  161.72   10.45
   4   4   0  151.97    9.87
   5  -4   0 1988.50   51.46
  -5  -4   0 2020.43   57.30
  -5  -4   0 1967.86   56.24
  -5  -4   0 1975.92   55.53
   5   4   0 1935.09   56.18
  -5   4   0 1940.58   50.99
   5   4   0 1948.80   55.38
  -6  -4   0  104.83   10.79
  -6  -4   0  116.94    9.94
   6  -4   0  109.87    5.34
  -6  -4   0   98.20    9.48
   6   4   0  105.13    9.55
  -6   4   0  100.01    4.79
   6   4   0  114.78    8.88
  -7  -4   0   88.46   10.39
   7  -4   0   51.58    4.15
  -7  -4   0   61.71    7.74
  -7   4   0   51.18    3.80
   7   4   0   82.38    8.79
   7   4   0   75.38    9.48
  -7   4   0   57.66    8.22
  -8  -4   0  120.45   11.96
  -8  -4   0  107.54   11.88
  -8  -4   0   90.41    9.68
   8  -4   0   87.81    5.18
   8   4   0  121.81   11.78
  -8   4   0   98.03   10.79
   8   4   0  122.74   10.10
  -8   4   0  102.24    4.93
   9  -4   0   88.26    5.25
  -9  -4   0   89.93   12.10
  -9  -4   0   87.51   11.02
  -9   4   0   84.67    4.82
  -9   4   0  112.22   11.77
   9   4   0  102.29   12.00
   9   4   0   94.07    9.98
 -10  -4   0   25.18    8.53
  10  -4   0   25.29    3.45
 -10  -4   0   24.56    9.17
 -10   4   0   15.23    2.79
  10   4   0   29.30    7.45
 -10   4   0   28.59    9.41
  10   4   0   18.36    8.24
 -11  -4   0  364.45   20.80
 -11  -4   0  332.27   21.67
  11  -4   0  286.88   10.72
  11   4   0  304.58   16.71
  11   4   0  324.15   17.62
 -11   4   0  350.24   19.94
  11   4   0  319.54   20.25
  12  -4   0   23.06    3.55
 -12  -4   0   36.13   10.68
 -12  -4   0   24.77   10.37
 -12   4   0   24.56    8.63
  12   4   0   37.47    8.81
  12   4   0   29.06    8.19
 -12   4   0   25.09    9.05
 -13  -4   0  346.71   22.49
  13  -4   0  321.77   11.32
 -13  -4   0  343.19   23.72
 -13   4   0  323.19   21.15
  13   4   0  338.34   22.24
  13   4   0  302.06   19.00
  13   4   0  344.20   20.99
 -13   4   0  353.52   21.68
 -14  -4   0    6.97    9.83
 -14  -4   0    6.56    9.04
  14  -4   0    7.43    3.49
  14  -4   0    8.61    3.16
 -14   4   0    9.94    9.60
  14   4   0   -8.76    7.15
 -14   4   0    2.76    9.00
  14   4   0    4.81    7.20
  14   4   0   -2.70    8.60
 -15  -4   0   92.67   21.20
 -15  -4   0  104.57   16.89
  15  -4   0  102.58    6.13
  15  -4   0  111.87    6.00
 -15   4   0   89.76   15.53
  15   4   0  101.90   15.86
  15   4   0  112.07   12.49
 -15   4   0  131.16   16.96
  15   4   0  114.72   13.69
 -16  -4   0   31.18   13.87
 -16  -4   0   37.24   12.96
  16   4   0   54.37   14.05
 -16   4   0   35.53   13.00
  16   4   0   48.10   10.03
  16   4   0   35.24   10.39
 -17  -4   0  119.37   19.58
 -17  -4   0  128.66   19.60
 -17   4   0  119.17   17.69
  17   4   0  128.49   13.77
  17   4   0  108.68   17.75
  17   4   0  110.07   12.87
 -17   4   0  110.33   17.70
 -18  -4   0   -3.57   11.96
 -18  -4   0  -14.72   10.17
 -18   4   0   11.03   11.43
  18   4   0   10.61    3.97
  18   4   0   -8.23    8.39
 -18   4   0  -10.28    9.95
 -19  -4   0   38.85   14.51
 -19  -4   0   50.61   16.15
  19   4   0   53.73   15.43
 -19   4   0   45.97   13.92
  19   4   0   59.45   11.37
 -19   4   0   48.45   16.17
 -20  -4   0    0.14   12.78
 -20  -4   0  -26.40   10.93
  20   4   0    9.41   12.32
 -20   4   0   29.99   13.60
 -20   4   0    4.88   12.86
 -21  -4   0   11.99   14.67
 -21  -4   0    6.38   13.89
 -21   4   0   41.50   13.83
  21   4   0   13.81   10.64
 -21   4   0    3.41   12.68
   0  -5   0   13.63    2.53
   0  -5   0   14.19    3.95
   0  -5   0    2.34    4.22
   0   5   0   10.73    2.37
   0   5   0   14.43    4.26
   0   5   0   17.83    4.57
   0   5   0   14.84    4.91
  -1  -5   0 4393.42  112.22
   1  -5   0 4314.17  113.28
  -1   5   0 4366.06  113.27
   1   5   0 4303.57  114.21
   1   5   0 4335.17  116.14
   1   5   0 4405.85  112.19
  -2  -5   0  294.62   12.79
  -2  -5   0  313.19   12.62
   2  -5   0  316.02   11.89
   2   5   0  316.01   13.56
   2   5   0  313.32   12.55
  -2   5   0  267.98    8.84
   2   5   0  305.98   13.94
   2   5   0  296.16   12.78
  -2   5   0  309.54   12.02
   3  -5   0 1255.68   36.58
  -3  -5   0 1323.05   38.83
  -3  -5   0 1367.96   38.98
   3   5   0 1354.62   39.19
   3   5   0 1368.40   39.03
  -3   5   0 1236.16   36.39
   3   5   0 1323.89   39.55
  -4  -5   0 4117.91  111.05
  -4  -5   0 4150.36  111.53
   4  -5   0 4202.52  107.74
   4   5   0 4228.36  111.25
  -4   5   0 4221.18  107.45
   4   5   0 4146.29  110.97
  -5  -5   0  133.79   12.65
   5  -5   0  131.19    6.90
  -5  -5   0  123.33   11.64
   5   5   0  142.64   10.64
  -5   5   0  138.02    6.42
   5   5   0  137.17   10.18
  -6  -5   0  106.19    9.82
   6  -5   0  114.21    6.13
  -6  -5   0  131.45   11.24
  -6  -5   0  117.60   10.94
  -6   5   0  127.00    5.65
   6   5   0  108.13    9.96
   6   5   0  132.43    9.93
   7  -5   0 1519.63   40.46
  -7  -5   0 1533.25   47.28
  -7  -5   0 1528.29   48.48
  -7   5   0 1503.47   39.85
   7   5   0 1524.22   46.01
   7   5   0 1466.68   46.95
  -8  -5   0  594.89   24.85
   8  -5   0  597.65   17.78
  -8  -5   0  625.18   26.45
  -8   5   0  620.27   17.20
   8   5   0  597.11   24.80
  -8   5   0  604.10   24.27
   8   5   0  610.18   23.36
  -9  -5   0  461.55   23.40
   9  -5   0  424.52   13.58
  -9  -5   0  428.31   21.63
  -9   5   0  463.42   21.25
   9   5   0  430.31   19.63
   9   5   0  468.71   21.89
  -9   5   0  433.77   12.88
  10  -5   0  603.49   17.61
 -10  -5   0  575.26   27.92
 -10  -5   0  642.17   27.44
  10   5   0  616.08   27.22
 -10   5   0  596.56   26.18
  10   5   0  603.36   24.35
  10   5   0  623.50   25.64
 -10   5   0  592.18   16.59
 -11  -5   0  413.04   22.81
 -11  -5   0  444.06   25.19
  11  -5   0  403.40   12.85
  11   5   0  404.56   22.25
  11   5   0  428.97   21.42
 -11   5   0  393.38   21.88
  11   5   0  443.55   20.53
 -12  -5   0  257.82   19.14
  12  -5   0  228.21    8.39
 -12  -5   0  259.68   20.26
 -12   5   0  292.54   19.17
 -12   5   0  248.06   18.18
  12   5   0  217.16   17.94
  12   5   0  239.25   16.01
  12   5   0  251.03   17.32
  13  -5   0   34.91    3.73
 -13  -5   0   27.16   11.14
 -13  -5   0   25.47   10.43
  13   5   0   44.06    9.50
  13   5   0   33.52    9.44
  13   5   0   43.41   11.10
 -13   5   0   37.96   10.26
 -13   5   0   47.62   11.58
 -14  -5   0   72.96   18.12
 -14  -5   0   61.81   13.26
  14   5   0   87.80   12.01
  14   5   0   56.97   11.86
 -14   5   0   58.92   12.66
  14   5   0   66.44   11.31
 -14   5   0   84.11   14.42
 -15  -5   0   27.55   12.40
 -15  -5   0   13.83   11.68
 -15   5   0   30.62   11.61
 -15   5   0   18.20   10.67
  15   5   0   36.05    9.37
  15   5   0   12.30   10.09
  15   5   0   22.13    9.71
 -16  -5   0   23.64   11.40
 -16  -5   0   32.56   12.95
  16   5   0   18.70    9.86
 -16   5   0   22.64   17.80
  16   5   0   10.96    8.30
 -16   5   0    9.51   10.96
  16   5   0   26.73   12.28
 -17  -5   0   76.08   16.75
 -17  -5   0   60.68   16.01
  17   5   0   58.80   15.10
 -17   5   0   69.84   14.54
  17   5   0   40.76    9.88
  17   5   0   55.73   10.83
 -17   5   0   82.92   15.83
 -18  -5   0   27.43   13.18
 -18  -5   0   50.57   16.54
 -18   5   0   50.71   13.60
 -18   5   0   43.69   13.84
  18   5   0   39.01   10.08
 -19  -5   0   47.60   15.78
 -19  -5   0   33.74   15.60
 -19   5   0   71.17   15.81
  19   5   0   26.25   10.08
  19   5   0   38.21   15.89
 -19   5   0   28.55   13.76
 -20  -5   0    5.71   13.39
 -20  -5   0   -3.19   12.47
 -20   5   0    2.31   10.88
 -20   5   0   -7.29   11.34
 -21  -5   0   18.43   15.38
 -21  -5   0   42.70   27.13
 -21   5   0   34.43   15.40
  21   5   0   21.00   10.70
 -21   5   0   22.46   12.02
   0  -6   0 3550.43   93.92
   0  -6   0 3662.18   91.58
   0   6   0 3462.22   94.35
   0   6   0 3586.55   94.08
   0   6   0 3546.65   91.64
   0   6   0 3540.74   94.88
   1  -6   0 2633.16   67.46
  -1  -6   0 2631.29   69.83
   1  -6   0 2660.25   71.56
  -1  -6   0 2584.55   71.35
  -1   6   0 2710.35   71.03
   1   6   0 2577.58   72.35
  -1   6   0 2699.67   67.79
  -1   6   0 2741.96   71.75
   1   6   0 2622.76   71.45
   1   6   0 2571.45   71.91
   1   6   0 2602.79   69.79
   2  -6   0 4912.98  125.66
  -2  -6   0 4824.52  126.38
  -2  -6   0 4829.79  125.58
  -2   6   0 4822.38  121.78
   2   6   0 4802.74  127.50
   2   6   0 4922.07  125.62
  -2   6   0 4777.54  125.43
   2   6   0 4719.79  126.85
   2   6   0 4782.08  126.42
   3  -6   0  242.32   11.09
  -3  -6   0  231.34   12.32
  -3  -6   0  259.97   12.77
   3   6   0  260.92   13.84
   3   6   0  232.31   12.90
  -3   6   0  259.65   11.04
   3   6   0  216.65   12.56
  -3   6   0  234.48    8.30
   4  -6   0  161.26    8.84
  -4  -6   0  188.17   11.82
  -4  -6   0  188.68   11.93
  -4   6   0  158.12    8.40
   4   6   0  200.45   13.00
   4   6   0  154.53   11.12
   4   6   0  165.29   11.32
  -5  -6   0  111.28   10.00
   5  -6   0  108.10    7.07
  -5  -6   0  111.73   10.63
   5   6   0  110.78   10.41
  -5   6   0  105.12    6.54
   5   6   0  100.46   10.10
   5   6   0  115.33   10.61
  -6  -6   0  306.96   16.42
   6  -6   0  286.10   10.92
  -6  -6   0  267.96   15.42
   6   6   0  288.84   14.96
   6   6   0  278.55   15.26
  -6   6   0  276.81   10.18
   6   6   0  262.24   14.80
  -7  -6   0  550.46   24.15
   7  -6   0  522.67   16.87
  -7  -6   0  538.12   22.80
   7   6   0  532.24   21.79
  -7   6   0  544.63   16.16
   7   6   0  566.48   22.91
   7   6   0  517.91   22.49
  -8  -6   0   16.92    7.75
  -8  -6   0   15.48    7.50
   8  -6   0   16.79    3.46
   8   6   0   12.07    6.86
  -8   6   0   18.18    2.89
   8   6   0   12.65    6.81
   8   6   0   15.48    6.83
  -9  -6   0   65.04   10.96
   9  -6   0   77.88    5.29
  -9  -6   0   63.37   10.62
  -9   6   0   48.66    9.97
   9   6   0   64.68   10.47
   9   6   0   48.69    8.78
   9   6   0   74.95   10.85
  -9   6   0   71.95    4.35
  10  -6   0   12.65    3.07
 -10  -6   0   34.94    9.61
 -10  -6   0   22.85    8.58
  10   6   0   20.01    7.93
  10   6   0   15.01    7.28
 -10   6   0    7.23    7.28
 -10   6   0   10.13    1.98
  10   6   0   23.77    8.26
 -11  -6   0  139.74   16.87
 -11  -6   0  125.34   14.91
  11  -6   0  119.92    5.72
  11   6   0  121.42   12.85
  11   6   0  134.69   14.41
 -11   6   0  122.11   14.10
  11   6   0  157.83   17.07
 -12  -6   0  184.22   18.21
 -12  -6   0  196.18   17.48
 -12   6   0  177.90   16.81
  12   6   0  183.05   16.93
 -12   6   0  174.45   15.82
  12   6   0  192.05   14.93
  12   6   0  159.17   15.67
 -13  -6   0   70.55   13.71
 -13  -6   0   72.40   13.88
  13   6   0   73.24   12.56
 -13   6   0   86.68   12.81
  13   6   0   69.16   13.28
 -13   6   0   82.36   13.12
  13   6   0   67.85   11.21
 -14  -6   0  189.92   24.48
 -14  -6   0  195.14   19.36
  14   6   0  184.69   17.92
  14   6   0  186.42   17.32
  14   6   0  184.13   16.29
 -14   6   0  199.85   18.73
 -14   6   0  184.71   18.01
 -15  -6   0   16.00   11.59
 -15  -6   0   46.31   12.87
  15   6   0   37.55   10.67
  15   6   0   47.44   10.36
  15   6   0   44.30   12.88
 -15   6   0   48.10   12.36
 -15   6   0   56.47   13.36
 -16  -6   0  428.13   27.83
 -16  -6   0  408.31   29.71
 -16   6   0  394.85   27.04
 -16   6   0  424.21   28.13
  16   6   0  360.32   27.24
  16   6   0  423.91   24.63
 -17  -6   0  201.61   24.42
 -17  -6   0  220.50   23.09
 -17   6   0  154.62   19.26
 -17   6   0  198.68   21.34
  17   6   0  189.42   16.74
  17   6   0  142.41   21.64
 -18  -6   0  -10.38    9.75
 -18  -6   0   16.79   13.18
  18   6   0   -1.49   18.21
 -18   6   0    2.82   10.72
  18   6   0    2.31    8.46
  18   6   0   13.44    4.42
 -18   6   0   26.57   12.07
 -19  -6   0   16.36   14.01
 -19  -6   0   32.29   14.56
 -19   6   0   22.67   12.82
  19   6   0   -4.17   11.37
  19   6   0    6.99    4.21
 -19   6   0   13.55   11.89
 -20  -6   0   86.38   31.52
 -20  -6   0   31.19   14.38
  20   6   0   27.67   11.29
 -20   6   0   46.85   14.25
 -20   6   0   22.75   13.35
 -21  -6   0    5.85   15.97
 -21  -6   0   10.17   14.01
 -21   6   0   30.29   13.73
  21   6   0    7.35   10.46
   0  -7   0    5.60    4.80
   0  -7   0    8.12    2.81
   0   7   0    6.35    2.85
   0   7   0    6.38    4.76
   0   7   0    5.30    5.27
   0   7   0    7.04    4.71
  -1  -7   0 2191.69   58.39
   1  -7   0 2104.76   55.88
   1  -7   0 2156.89   60.53
  -1  -7   0 2144.24   60.30
  -1   7   0 2111.10   60.40
  -1   7   0 2108.09   56.23
   1   7   0 2195.93   61.12
   1   7   0 2192.51   58.42
   1   7   0 2261.32   61.98
  -1   7   0 2189.21   59.92
   1   7   0 2154.67   60.30
   2  -7   0 2200.24   57.66
   2  -7   0 2176.36   62.01
  -2  -7   0 2299.51   62.97
  -2  -7   0 2272.60   61.72
   2   7   0 2229.29   61.47
   2   7   0 2315.95   63.15
   2   7   0 2309.39   64.45
  -2   7   0 2212.33   57.70
   2   7   0 2236.25   63.48
  -2   7   0 2211.41   61.95
  -3  -7   0  309.41   17.23
   3  -7   0  245.57   12.11
  -3  -7   0  273.16   13.26
  -3   7   0  250.29   11.97
   3   7   0  274.28   13.70
   3   7   0  276.67   14.96
   3   7   0  279.76   14.39
  -3   7   0  251.43    8.56
   4  -7   0 1114.24   33.75
  -4  -7   0 1151.29   36.49
  -4  -7   0 1173.52   36.66
   4   7   0 1143.10   36.76
  -4   7   0 1147.25   33.57
   4   7   0 1087.52   37.10
   4   7   0 1164.73   36.55
  -5  -7   0  241.75   14.59
   5  -7   0  292.28   12.03
  -5  -7   0  282.78   14.96
   5   7   0  274.44   14.97
  -5   7   0  276.33   11.33
   5   7   0  299.12   15.97
   5   7   0  249.84   14.35
  -6  -7   0  984.29   34.22
  -6  -7   0  977.06   34.93
   6  -7   0 1027.85   29.60
   6   7   0 1026.34   35.02
  -6   7   0 1002.78   28.79
   6   7   0  974.82   34.14
   6   7   0  969.48   33.80
   7  -7   0   14.36    4.12
  -7  -7   0   22.26    7.32
  -7  -7   0   24.95    8.37
  -7   7   0   17.17    3.69
   7   7   0   32.01    7.34
   7   7   0   24.08    7.74
   7   7   0   26.82    7.43
  -8  -7   0 1106.24   38.37
   8  -7   0 1118.65   31.10
  -8  -7   0 1050.44   39.12
   8   7   0 1096.81   38.19
   8   7   0 1040.81   37.95
   8   7   0 1084.25   37.38
   9  -7   0   19.55    3.83
  -9  -7   0   20.28    8.42
  -9  -7   0    7.47    7.72
   9   7   0    7.68    7.15
   9   7   0   18.68    7.86
   9   7   0   19.67    7.93
  -9   7   0   23.95    8.07
  10  -7   0  689.42   21.07
 -10  -7   0  734.66   31.22
 -10  -7   0  736.74   32.34
  10   7   0  735.45   28.94
  10   7   0  737.94   30.71
 -10   7   0  732.63   29.64
  10   7   0  736.85   31.04
  11  -7   0    5.51    2.66
 -11  -7   0    0.55    8.75
 -11  -7   0    7.12    8.28
  11   7   0    6.32    7.88
  11   7   0    4.19    8.12
 -11   7   0    8.46    7.72
 -12  -7   0  235.13   20.53
 -12  -7   0  287.64   20.46
  12   7   0  263.00   17.83
 -12   7   0  240.37   17.75
 -12   7   0  249.33   18.75
  12   7   0  265.54   18.31
  12   7   0  238.41   19.50
 -13  -7   0   89.22   14.27
 -13  -7   0   83.56   14.79
 -13   7   0   83.23   12.27
  13   7   0   79.74   13.42
 -13   7   0   85.97   14.69
  13   7   0   69.51   11.81
  13   7   0   75.88   13.37
 -14  -7   0   29.03   13.56
 -14  -7   0   33.97   12.05
 -14   7   0   35.26   10.44
  14   7   0   43.12   10.62
 -14   7   0   41.92   11.60
  14   7   0   37.62   11.26
  14   7   0   44.18   11.94
 -15  -7   0  118.99   18.93
 -15  -7   0   88.37   15.24
  15   7   0  116.29   16.90
 -15   7   0   90.97   15.37
  15   7   0  123.03   14.96
  15   7   0  120.88   16.02
 -15   7   0  122.21   16.85
 -16  -7   0  141.46   20.93
 -16  -7   0  131.57   19.36
 -16   7   0  109.27   16.18
  16   7   0  104.14   17.74
 -16   7   0  126.81   18.87
  16   7   0  182.09   19.27
 -17  -7   0   39.58   14.68
 -17  -7   0   35.33   14.84
  17   7   0   20.07    8.22
  17   7   0   18.40   10.22
 -17   7   0   42.08   14.83
 -17   7   0   37.14   13.82
 -18  -7   0   15.20   12.83
 -18  -7   0    4.47   12.25
  18   7   0   11.31    4.59
 -18   7   0   14.51   12.14
 -18   7   0   19.91   11.40
  18   7   0   39.02   14.02
 -19  -7   0   51.74   16.63
 -19  -7   0  106.33   19.99
 -19   7   0  102.13   17.96
  19   7   0   71.27   12.39
 -19   7   0   79.32   16.83
  19   7   0   73.23   17.35
 -20  -7   0  -12.46   13.90
 -20  -7   0    5.91   13.65
 -20   7   0   20.31   12.59
  20   7   0    3.17    9.79
 -21  -7   0   24.24   14.50
 -21  -7   0   10.57   14.81
 -21   7   0    9.00   12.29
 -21   7   0    3.79   10.87
  21   7   0   27.76    6.92
   0  -8   0 1062.25   33.48
   0  -8   0 1065.13   30.15
   0   8   0 1082.41   34.07
   0   8   0 1032.05   30.27
   0   8   0 1077.31   37.69
   0   8   0 1095.15   33.72
  -1  -8   0  246.97   12.63
  -1  -8   0  234.40   10.54
   1  -8   0  230.00    8.16
  -1   8   0  222.62   12.09
   1   8   0  238.16   13.34
   1   8   0  246.67   12.89
  -1   8   0  203.57    8.39
   1   8   0  252.50   13.86
  -1   8   0  212.46   14.49
  -1   8   0  223.63   14.77
  -2  -8   0 3742.61  108.97
  -2  -8   0 3987.21  104.91
   2  -8   0 3845.12  100.54
   2  -8   0 3938.12  106.02
   2   8   0 4033.66  107.42
  -2   8   0 3981.67  100.84
   2   8   0 4132.24  109.40
  -2   8   0 3904.05  105.45
   2   8   0 4073.66  106.76
  -3  -8   0  551.09   21.14
   3  -8   0  520.92   19.42
  -3  -8   0  524.76   20.08
   3   8   0  511.62   22.66
   3   8   0  535.58   21.32
   3   8   0  490.65   20.77
  -3   8   0  527.73   15.00
  -4  -8   0  879.72   33.44
  -4  -8   0  842.60   30.16
   4  -8   0  890.46   28.26
   4   8   0  941.19   31.59
   4   8   0  898.74   32.70
  -4   8   0  885.16   28.37
  -4   8   0  832.97   24.40
   4   8   0  870.88   30.37
  -5  -8   0   91.99   10.27
   5  -8   0   85.78    8.26
  -5  -8   0  104.17   10.68
   5   8   0  115.61   14.82
   5   8   0  114.43   10.83
   5   8   0  105.57   10.93
  -5   8   0   96.76    7.89
   6  -8   0  123.36    8.63
  -6  -8   0  127.14   11.72
  -6  -8   0  126.64   12.09
   6   8   0  153.39   15.82
   6   8   0  126.67   11.58
  -6   8   0  114.13    8.03
   6   8   0  138.02   12.07
  -7  -8   0   68.90   10.58
  -7  -8   0   67.33   10.93
   7  -8   0   46.61    6.06
   7   8   0   34.08    8.83
   7   8   0   56.45    9.72
  -7   8   0   52.92    5.74
   8  -8   0   74.38    7.09
  -8  -8   0   94.86   12.76
  -8  -8   0   83.68   11.85
   8   8   0   97.62   12.02
  -8   8   0   79.49    6.11
   8   8   0   93.03   12.18
  -9  -8   0  321.61   20.47
  -9  -8   0  346.84   20.29
   9  -8   0  334.78   12.83
  -9   8   0  338.16   11.63
   9   8   0  336.69   19.92
   9   8   0  324.10   18.42
  10  -8   0  234.99    9.90
 -10  -8   0  227.27   18.72
 -10  -8   0  239.00   17.90
 -10   8   0  234.86   16.73
  10   8   0  251.49   18.03
 -10   8   0  235.40    8.56
  10   8   0  222.67   15.85
  10   8   0  274.45   29.23
 -11  -8   0   95.98   14.65
 -11  -8   0  127.52   15.62
  11   8   0  101.33   16.31
 -11   8   0  149.17   16.03
  11   8   0  119.32   12.93
  11   8   0  134.48   14.66
 -12  -8   0    2.89    8.81
 -12  -8   0    4.55    8.81
 -12   8   0   23.23   10.08
 -12   8   0    2.43    7.65
  12   8   0   10.88    8.55
  12   8   0   14.34   10.60
  12   8   0   15.13   10.08
 -13  -8   0  161.99   19.84
 -13  -8   0  143.77   17.64
  13   8   0  137.92   19.62
  13   8   0  185.22   16.32
 -13   8   0  175.21   17.58
  13   8   0  175.23   17.42
 -13   8   0  142.49   15.97
 -14  -8   0  193.47   19.86
 -14  -8   0  188.08   20.90
 -14   8   0  206.14   18.17
  14   8   0  186.03   17.11
 -14   8   0  222.92   19.46
  14   8   0  187.99   19.02
  14   8   0  210.17   21.69
 -15  -8   0   89.40   17.69
 -15  -8   0   95.20   16.55
 -15   8   0   89.35   14.17
  15   8   0  100.36   16.73
  15   8   0   92.27   13.59
 -15   8   0  106.14   16.48
 -16  -8   0  233.23   22.71
 -16  -8   0  219.32   23.63
  16   8   0  214.85   22.18
 -16   8   0  210.06   21.54
 -16   8   0  191.97   20.16
 -17  -8   0  135.04   20.99
 -17  -8   0  113.56   19.45
 -17   8   0  119.60   21.13
 -17   8   0  123.89   18.08
  17   8   0   75.74   12.84
 -18  -8   0   63.85   17.05
 -18  -8   0   35.08   14.34
  18   8   0   61.87   15.59
 -18   8   0   74.49   15.19
 -18   8   0   28.66   13.55
 -19  -8   0   25.32   14.83
 -19  -8   0   25.16   14.29
  19   8   0   14.14    8.51
 -19   8   0   23.74   13.38
  19   8   0   38.99   17.57
  19   8   0   22.13    5.46
 -20  -8   0   26.37   14.71
 -20  -8   0   28.64   14.89
 -20   8   0   57.48   16.14
 -20   8   0   14.63   12.45
  20   8   0   38.86   11.82
   0  -9   0    5.38    2.94
   0  -9   0   11.32    5.75
   0   9   0   13.17    5.80
   0   9   0    5.94    3.00
   0   9   0   -2.19    4.99
   0   9   0    0.03    5.14
   1  -9   0  804.23   22.09
  -1  -9   0  787.96   27.21
  -1  -9   0  776.34   24.46
   1   9   0  786.98   27.95
  -1   9   0  775.91   22.54
   1   9   0  826.29   29.00
   1   9   0  764.46   24.47
  -1   9   0  723.43   27.43
   1   9   0  781.43   27.24
  -1   9   0  783.38   26.64
  -1   9   0  736.59   26.97
  -2  -9   0    2.02    4.29
  -2  -9   0    8.55    5.77
   2  -9   0    6.61    1.96
   2  -9   0    0.47    5.52
   2   9   0   -1.69    6.21
  -2   9   0    4.90    5.23
   2   9   0   -2.08    5.92
  -2   9   0    5.26    2.16
  -2   9   0   -0.88    4.72
  -2   9   0    4.24    8.71
   2   9   0    9.70    5.81
   3  -9   0  370.52   16.91
  -3  -9   0  403.56   17.09
  -3  -9   0  394.14   17.77
  -3   9   0  393.94   16.84
   3   9   0  378.24   19.19
   3   9   0  371.80   17.86
   3   9   0  380.02   18.47
  -3   9   0  362.56   11.48
  -4  -9   0   68.50    9.08
  -4  -9   0   80.15   10.55
   4  -9   0   80.84    8.73
  -4   9   0   75.45    8.35
  -4   9   0   69.02    4.48
   4   9   0   90.46   10.79
   4   9   0   62.35   10.13
   4   9   0   81.66   10.39
  -5  -9   0  934.46   32.84
  -5  -9   0  906.90   32.68
   5  -9   0  921.66   29.86
  -5   9   0  917.57   26.45
   5   9   0  921.48   34.19
   5   9   0  908.12   33.24
  -5   9   0  954.56   29.53
   5   9   0  924.58   32.99
  -6  -9   0  212.43   15.51
   6  -9   0  242.41   12.24
  -6  -9   0  214.76   14.91
   6   9   0  227.39   15.53
   6   9   0  217.24   15.15
   6   9   0  223.28   16.22
  -6   9   0  242.48   11.62
  -7  -9   0  744.27   30.05
   7  -9   0  778.33   24.87
  -7  -9   0  740.29   30.16
   7   9   0  707.67   29.30
   7   9   0  737.90   30.44
  -7   9   0  771.37   23.91
   7   9   0  732.64   29.46
  -8  -9   0  127.20   14.68
  -8  -9   0  160.67   16.04
   8  -9   0  125.37    8.92
   8   9   0  137.74   15.33
  -8   9   0  126.64    7.81
   8   9   0  113.35   14.57
   8   9   0  127.52   13.81
  -9  -9   0  398.18   23.07
  -9  -9   0  370.97   20.98
   9  -9   0  384.41   14.64
   9   9   0  387.15   21.59
  -9   9   0  370.45   13.25
   9   9   0  349.88   21.20
   9   9   0  332.40   19.78
 -10  -9   0  102.03   13.93
 -10  -9   0  104.96   14.67
  10   9   0  102.39   13.99
 -10   9   0   84.33    6.38
  10   9   0   93.27   12.53
  10   9   0  113.86   15.04
 -10   9   0   95.04    5.99
 -11  -9   0  370.30   24.67
 -11  -9   0  327.02   21.54
  11   9   0  393.72   21.38
 -11   9   0  366.54   11.36
 -11   9   0  369.40   11.56
 -11   9   0  375.79   21.51
  11   9   0  395.75   23.17
  11   9   0  357.79   22.37
 -12  -9   0   69.23   13.65
 -12  -9   0   92.14   15.81
  12   9   0   87.90   14.28
  12   9   0   84.55   12.75
 -12   9   0   72.90   11.06
  12   9   0   79.28   13.50
 -12   9   0   80.70   13.17
 -13  -9   0  240.50   21.67
 -13  -9   0  219.95   32.75
  13   9   0  252.26   20.72
 -13   9   0  260.28   20.14
  13   9   0  251.54   19.12
  13   9   0  240.68   21.11
 -13   9   0  247.14   18.66
 -14  -9   0   64.37   15.08
 -14  -9   0   63.80   14.47
  14   9   0   73.16   13.36
 -14   9   0   57.25   11.59
 -14   9   0   66.23   12.97
  14   9   0   89.61   15.95
  14   9   0   79.48   14.84
 -15  -9   0   51.17   13.59
 -15  -9   0   17.31   12.35
  15   9   0   10.61   12.29
  15   9   0   31.13   12.11
 -15   9   0   23.21   12.63
  15   9   0   41.01   12.27
 -15   9   0   23.65   10.04
 -16  -9   0   12.18   12.83
 -16  -9   0   28.65   13.02
 -16   9   0   16.25   11.45
  16   9   0   30.39   10.56
  16   9   0   10.07   15.68
 -16   9   0   23.08   10.88
  16   9   0   36.37   12.52
 -17  -9   0   81.16   16.33
 -17  -9   0   68.33   17.45
  17   9   0   73.58   19.61
 -17   9   0   60.62   13.54
 -17   9   0   64.61   13.92
 -18  -9   0   -9.63   11.81
 -18  -9   0    0.42   11.46
  18   9   0    1.02   12.50
  18   9   0   -4.28    8.89
  18   9   0    9.63    4.70
 -18   9   0    3.34   10.34
 -19  -9   0    5.53   13.25
 -19  -9   0   15.60   13.39
 -19   9   0    0.83   10.91
  19   9   0    8.72    4.05
 -19   9   0   15.47   12.04
  19   9   0   -0.82    9.08
 -20  -9   0   94.49   20.39
 -20   9   0   64.80   15.33
 -20   9   0   43.75   14.03
   0 -10   0  107.74    9.94
   0 -10   0   99.90    6.87
   0  10   0  104.23   10.56
   0  10   0  111.15    7.25
   0  10   0  126.72   12.42
   0  10   0  110.81   10.42
  -1 -10   0  451.09   16.80
   1 -10   0  470.41   14.47
  -1 -10   0  472.61   19.69
  -1  10   0  465.98   15.02
  -1  10   0  455.54   19.45
   1  10   0  449.70   21.10
   1  10   0  467.01   16.98
   1  10   0  463.58   19.71
  -1  10   0  469.06   20.17
  -1  10   0  431.59   19.92
   1  10   0  420.26   20.07
   2 -10   0  732.50   19.95
  -2 -10   0  691.77   26.39
  -2 -10   0  702.11   24.32
  -2  10   0  711.92   25.90
  -2  10   0  713.45   20.39
   2  10   0  728.59   27.63
   2  10   0  676.06   27.78
  -2  10   0  699.66   26.09
  -2  10   0  712.55   25.74
   2  10   0  697.96   26.58
  -3 -10   0 1025.00   35.36
   3 -10   0 1049.17   34.52
  -3 -10   0 1053.08   34.20
   3  10   0 1066.17   37.69
   3  10   0 1130.28   36.43
  -3  10   0 1020.15   34.04
  -3  10   0 1054.87   28.46
  -3  10   0 1013.00   34.14
   3  10   0 1044.02   36.60
   4 -10   0   54.91    8.32
  -4 -10   0   52.97    9.25
  -4 -10   0   54.38    8.78
   4  10   0   49.58    9.93
   4  10   0   75.11   10.22
  -4  10   0   64.42    8.70
   4  10   0   57.51    9.60
  -4  10   0   57.27    4.17
  -4  10   0   53.72    7.23
  -5 -10   0 1043.28   35.37
  -5 -10   0 1008.13   35.68
   5 -10   0 1006.29   32.64
   5  10   0  981.21   35.81
   5  10   0 1035.16   37.27
  -5  10   0  923.80   27.60
  -5  10   0 1012.04   32.20
   5  10   0  955.22   35.33
   6 -10   0   13.39    6.04
  -6 -10   0    9.46    7.59
  -6 -10   0   21.00    8.46
   6  10   0   15.58    8.36
   6  10   0   33.77    8.67
   6  10   0   11.25    8.12
  -6  10   0   11.19    5.63
  -7 -10   0  161.16   14.47
   7 -10   0  171.44   11.13
  -7 -10   0  195.17   15.91
  -7  10   0  173.06   10.40
   7  10   0  182.20   15.15
   7  10   0  184.20   17.06
   7  10   0  176.28   14.74
  -8 -10   0   -3.75    7.02
   8 -10   0    0.38    4.60
  -8 -10   0    0.51    6.98
   8  10   0   -1.08    7.44
  -8  10   0    5.53    4.06
   8  10   0    2.49    7.66
  -8  10   0    2.23    4.05
   8  10   0    9.59    7.21
  -9 -10   0   40.87   10.36
  -9 -10   0   32.13   10.38
  -9  10   0   26.70    5.17
  -9  10   0   27.20    4.68
   9  10   0   19.14   16.87
   9  10   0   29.20    9.95
 -10 -10   0   91.07   14.39
 -10 -10   0  112.96   15.12
 -10  10   0   95.40    6.70
  10  10   0  105.59   14.85
 -10  10   0   76.63    7.09
  10  10   0   93.71   13.41
  10  10   0  106.96   14.34
 -11 -10   0  302.99   22.30
 -11 -10   0  316.87   21.59
 -11  10   0  286.06   10.57
  11  10   0  307.54   20.53
 -11  10   0  305.86   11.04
  11  10   0  294.24   21.41
  11  10   0  306.24   21.38
 -12 -10   0   40.54   12.06
 -12 -10   0   13.62   10.58
 -12  10   0   43.40   10.35
 -12  10   0   30.03    8.01
  12  10   0   19.67   10.33
  12  10   0   34.19   11.04
  12  10   0   46.14   13.05
 -13 -10   0  352.63   23.67
 -13 -10   0  309.29   25.25
  13  10   0  338.63   24.30
  13  10   0  324.80   24.21
 -13  10   0  325.54   20.47
 -13  10   0  287.97   21.53
 -14 -10   0   32.48   12.31
 -14 -10   0   16.95   12.38
  14  10   0   38.46   11.79
 -14  10   0   33.81   11.88
  14  10   0   15.56   11.91
 -14  10   0   13.30    8.65
  14  10   0   18.90   11.55
 -15 -10   0  377.80   26.57
 -15 -10   0  304.02   27.25
 -15  10   0  384.53   38.63
 -15  10   0  328.73   22.65
  15  10   0  327.16   25.06
  15  10   0  349.15   25.63
  15  10   0  333.44   23.50
 -16 -10   0   -5.25   10.16
 -16 -10   0    3.85   11.55
 -16  10   0   12.54    9.59
 -16  10   0   17.09   11.44
  16  10   0   15.03   12.02
 -17 -10   0  128.54   20.68
 -17 -10   0   75.12   16.71
  17  10   0  100.57   18.40
 -17  10   0  111.72   17.21
  17  10   0   92.96   19.36
 -18 -10   0   35.65   14.98
 -18 -10   0   18.67   14.46
 -18  10   0   24.33   12.92
 -18  10   0   47.88   13.42
  18  10   0   33.21   13.55
  18  10   0   54.93   12.80
 -19 -10   0   27.34   24.48
 -19 -10   0   21.67   14.20
 -19  10   0   13.23   12.92
 -19  10   0   29.51   12.11
  19  10   0   15.97    5.55
 -20 -10   0    1.82   12.43
 -20 -10   0   10.66   13.47
 -20  10   0   -5.11    9.73
 -20  10   0   -4.09   10.24
   0 -11   0   13.73    3.59
   0 -11   0   19.88    6.81
   0  11   0   11.84    5.78
   0  11   0    4.99    6.06
   0  11   0   10.18    6.96
   0  11   0   10.19    6.15
  -1 -11   0  110.64   11.42
   1 -11   0  109.47    6.19
  -1 -11   0  101.09    8.22
   1  11   0  117.01   12.36
   1  11   0  116.53   12.14
  -1  11   0  107.59   11.29
  -1  11   0  101.27    6.61
   1  11   0  108.21   10.76
  -1  11   0  114.24   11.52
  -1  11   0  104.87   11.95
   2 -11   0  107.56    5.39
  -2 -11   0  108.83   11.72
  -2 -11   0   91.89    9.26
  -2  11   0  107.93   11.28
   2  11   0  105.32   10.78
  -2  11   0  108.79    5.94
  -2  11   0  101.04   11.35
  -2  11   0  102.01   10.91
   2  11   0  109.20   13.03
   2  11   0  117.63   12.62
  -3 -11   0  582.21   24.45
  -3 -11   0  582.05   30.42
   3  11   0  560.36   25.31
   3  11   0  563.11   25.97
  -3  11   0  609.09   23.29
  -3  11   0  591.79   17.33
  -3  11   0  632.12   24.01
   3  11   0  582.27   24.57
  -3  11   0  645.18   24.29
  -4 -11   0  314.49   17.57
  -4 -11   0  329.06   17.00
   4  11   0  304.57   19.04
  -4  11   0  306.15   16.09
  -4  11   0  285.79   15.32
  -4  11   0  298.88   10.09
   4  11   0  309.32   17.96
   4  11   0  292.10   18.19
  -5 -11   0 2360.97   69.80
  -5 -11   0 2351.14   70.26
  -5  11   0 2417.66   67.28
  -5  11   0 2335.52   66.64
   5  11   0 2371.64   72.39
   5  11   0 2340.51   71.15
  -5  11   0 2240.24   61.31
   5  11   0 2408.06   70.89
  -6 -11   0  156.05   14.13
  -6 -11   0  161.20   14.13
   6  11   0  143.90   14.35
  -6  11   0  137.49   11.07
  -6  11   0  156.08   11.09
  -6  11   0  147.85    7.77
   6  11   0  159.44   14.79
   6  11   0  153.21   15.47
  -7 -11   0  516.93   24.70
  -7 -11   0  532.97   25.32
   7  11   0  512.63   24.59
  -7  11   0  518.23   19.81
  -7  11   0  509.80   19.62
  -7  11   0  497.87   17.60
   7  11   0  496.35   25.76
   7  11   0  527.81   24.94
  -8 -11   0  192.73   16.59
  -8 -11   0  145.21   15.88
   8  11   0  139.97   14.34
   8  11   0  183.65   16.19
   8  11   0  155.48   16.12
  -8  11   0  157.87   10.05
  -8  11   0  139.63   10.07
  -9 -11   0  251.47   19.09
  -9 -11   0  273.24   18.82
   9  11   0  231.88   17.47
   9  11   0  243.40   19.38
  -9  11   0  245.71   12.28
   9  11   0  238.66   18.41
  -9  11   0  252.94   11.78
 -10 -11   0    1.26    8.95
 -10 -11   0    6.09    9.22
  10  11   0   12.55    9.01
 -10  11   0   14.79    4.85
  10  11   0   34.17   10.90
  10  11   0   29.75   10.68
 -10  11   0   18.55    4.54
 -11 -11   0   50.05   12.41
 -11 -11   0   91.56   15.15
  11  11   0   71.43   12.58
 -11  11   0   60.18    6.51
  11  11   0   63.33   14.29
  11  11   0   79.90   13.52
 -11  11   0   75.45    6.29
 -12 -11   0   77.26   14.76
 -12 -11   0  112.75   25.45
 -12  11   0   97.48   11.96
  12  11   0  100.39   15.49
  12  11   0   96.24   13.78
 -12  11   0   78.94   13.33
 -12  11   0   95.55    5.55
 -12  11   0   86.15    5.18
  12  11   0   98.64   15.84
 -13 -11   0   87.47   16.11
 -13 -11   0   52.58   13.84
 -13  11   0  104.88   15.09
  13  11   0  102.87   16.53
  13  11   0  106.79   15.62
 -13  11   0  105.76   12.78
  13  11   0   74.57   14.48
 -14 -11   0   48.97   14.34
 -14 -11   0   62.12   15.67
 -14  11   0   65.92   11.55
 -14  11   0   46.92   12.55
  14  11   0   62.55   14.08
  14  11   0   54.04   12.61
  14  11   0   88.18   16.73
 -15 -11   0   40.75   14.36
 -15 -11   0   59.19   14.62
 -15  11   0   39.37   13.12
  15  11   0   55.62   13.65
 -15  11   0   46.02   11.31
  15  11   0   66.64   14.49
  15  11   0   67.76   17.43
 -16 -11   0   19.98   13.08
 -16 -11   0    1.22   11.31
 -16  11   0   -0.68   10.49
  16  11   0   -5.75    8.92
 -17 -11   0   42.87   14.57
 -17 -11   0   41.03   14.72
  17  11   0   19.27   10.20
 -17  11   0   28.77   12.17
 -17  11   0   36.45   11.25
  17  11   0   27.08   13.67
 -18 -11   0   40.55   15.27
 -18 -11   0   19.68   13.89
 -18  11   0   24.12   11.60
  18  11   0   17.48    5.65
 -18  11   0   40.84   12.52
  18  11   0   17.00   11.01
 -19 -11   0   22.28   16.91
 -19 -11   0   23.05   14.71
  19  11   0   26.26    7.26
 -19  11   0   10.75   11.32
 -19  11   0    6.22   11.86
 -20 -11   0   11.63   14.40
 -20 -11   0   -0.77   13.52
 -20  11   0    1.00   17.49
 -20  11   0   -2.68    9.79
   0 -12   0  319.71   12.43
   0  12   0  283.49   16.50
   0  12   0  293.10   17.24
   0  12   0  288.49   12.54
   0  12   0  296.39   17.85
  -1 -12   0  528.70   19.07
  -1 -12   0  527.50   22.76
   1 -12   0  542.66   16.63
  -1  12   0  509.89   23.14
  -1  12   0  492.00   21.82
   1  12   0  503.98   23.39
  -1  12   0  511.87   17.11
   1  12   0  540.80   23.12
  -1  12   0  519.71   22.76
   1  12   0  485.81   23.69
   2 -12   0  107.79    5.66
  -2 -12   0  112.96   11.52
  -2 -12   0  116.01    9.74
   2  12   0  114.73   11.53
   2  12   0  122.71   12.79
  -2  12   0  105.83    6.20
  -2  12   0  106.12   11.16
  -2  12   0   93.94   11.27
   2  12   0   98.40   12.68
  -2  12   0  115.15   12.28
  -3 -12   0  789.27   28.38
  -3 -12   0  741.57   29.90
   3  12   0  819.91   31.16
   3  12   0  804.20   32.48
   3  12   0  822.77   31.92
  -3  12   0  801.19   29.55
  -3  12   0  775.65   22.33
  -3  12   0  803.81   29.17
  -3  12   0  774.88   29.42
  -4 -12   0  712.27   28.73
  -4 -12   0  737.60   27.70
   4  12   0  710.19   29.25
  -4  12   0  682.39   27.24
   4  12   0  683.17   30.46
  -4  12   0  697.46   20.05
  -4  12   0  737.92   27.59
   4  12   0  702.50   29.84
  -5 -12   0   81.48   11.58
  -5 -12   0  108.96   12.44
  -5  12   0   81.50   10.09
   5  12   0   98.24   13.69
   5  12   0  117.21   13.85
  -5  12   0  103.58   10.85
  -5  12   0   95.61    5.48
   5  12   0   93.20   13.46
  -6 -12   0  245.13   17.52
  -6 -12   0  229.48   16.63
   6  12   0  249.37   18.84
   6  12   0  245.41   17.73
   6  12   0  233.81   17.59
  -6  12   0  254.49   14.44
  -6  12   0  228.86    9.37
  -6  12   0  235.17   13.82
  -7 -12   0  107.53   13.74
  -7 -12   0  122.15   13.75
  -7  12   0  106.39   10.04
   7  12   0  103.43   13.42
   7  12   0  115.46   15.12
  -7  12   0  106.48    7.36
  -7  12   0  106.52   10.14
   7  12   0  137.18   15.16
  -8 -12   0  123.97   14.69
  -8 -12   0  113.27   14.19
   8  12   0  128.79   14.85
  -8  12   0  107.28   10.06
  -8  12   0  116.67    9.61
   8  12   0  111.00   14.65
   8  12   0  161.30   17.91
  -8  12   0  115.81    8.39
  -9 -12   0   50.54   12.10
  -9 -12   0   32.99   10.49
  -9  12   0   58.91    7.26
  -9  12   0   40.08    6.60
   9  12   0   41.15   10.78
   9  12   0   43.42   11.17
  -9  12   0   46.78    6.92
   9  12   0   48.52   12.56
 -10 -12   0  129.91   16.57
 -10 -12   0  136.87   16.94
 -10  12   0  131.81   10.01
  10  12   0  124.52   15.42
 -10  12   0  143.72    9.22
  10  12   0  124.12   15.92
  10  12   0  108.53   15.84
 -11 -12   0    8.83   10.16
 -11 -12   0    2.64    8.65
  11  12   0   -6.89    8.23
  11  12   0   19.26   12.06
 -11  12   0    7.89    6.11
 -11  12   0   10.32    4.64
  11  12   0    9.67   10.07
 -11  12   0    1.93    3.92
 -12 -12   0   88.21   23.70
 -12 -12   0   96.04   16.27
  12  12   0   99.81   16.32
  12  12   0   87.65   14.21
 -12  12   0   95.74    8.00
  12  12   0   70.46   15.27
 -12  12   0   97.30   11.40
 -12  12   0   85.88    6.21
 -13 -12   0   44.35   13.29
 -13 -12   0   58.18   14.62
  13  12   0   62.95   13.97
  13  12   0   49.76   13.46
  13  12   0   52.12   12.58
 -13  12   0   45.38   12.73
 -13  12   0   33.81    9.28
 -14 -12   0   17.32   12.16
 -14 -12   0   14.72   11.90
 -14  12   0   22.94    9.37
  14  12   0   10.05   12.70
 -14  12   0  -11.85   15.19
  14  12   0   13.53   10.01
  14  12   0   25.17   12.30
 -15 -12   0   39.54   13.89
 -15 -12   0   80.30   17.57
  15  12   0   96.03   17.24
 -15  12   0   49.23   13.01
 -15  12   0   74.10   13.39
 -16 -12   0   79.20   16.30
 -16 -12   0   93.80   18.80
 -16  12   0   91.82   14.00
 -16  12   0  102.70   16.84
  16  12   0   87.37   14.65
  16  12   0   97.77   17.81
  16  12   0  121.91   19.43
 -17 -12   0   26.43   13.82
 -17 -12   0   29.93   14.31
 -17  12   0   39.27   13.51
 -17  12   0   28.12   10.96
  17  12   0   42.92   14.96
  17  12   0   12.03   11.85
  17  12   0   22.48    9.41
 -18 -12   0  121.24   20.78
 -18 -12   0  109.67   20.59
 -18  12   0  142.83   20.15
 -19 -12   0   -2.20   11.50
 -19 -12   0    6.09   13.64
 -19  12   0    8.19   11.67
 -19  12   0   30.59   11.55
   0 -13   0   -1.90    3.13
   0  13   0    0.83    7.00
   0  13   0   -4.77    6.64
   0  13   0   -1.31    6.67
  -1 -13   0  102.13   12.38
  -1 -13   0   77.55    8.01
   1 -13   0   81.98    6.11
  -1  13   0   96.03   11.87
  -1  13   0   79.88    6.95
   1  13   0   76.32   11.56
  -1  13   0   76.01   10.61
  -1  13   0   82.08   11.66
   1  13   0   72.75   11.71
   1  13   0   65.79   10.37
   2 -13   0  320.18   11.06
  -2 -13   0  346.07   15.80
  -2 -13   0  323.54   18.69
   2  13   0  317.19   18.19
  -2  13   0  339.19   11.88
  -2  13   0  340.43   18.26
  -2  13   0  319.00   18.66
  -2  13   0  316.81   18.28
   2  13   0  296.99   19.44
   2  13   0  309.26   19.29
  -3 -13   0   93.50   12.36
  -3 -13   0   55.99    8.59
   3  13   0   80.38   12.48
  -3  13   0  101.66   11.75
  -3  13   0   56.73    9.64
   3  13   0   68.51   11.76
  -3  13   0   55.10    9.80
  -3  13   0   65.95    4.98
   3  13   0   63.02   10.85
  -4 -13   0  771.36   28.88
  -4 -13   0  692.17   29.83
   4  13   0  709.61   30.51
   4  13   0  739.45   32.50
  -4  13   0  750.98   21.02
  -4  13   0  767.73   28.94
  -4  13   0  770.27   29.32
  -4  13   0  772.08   29.53
   4  13   0  732.99   31.44
  -5 -13   0   76.90   11.04
  -5 -13   0   59.59   10.83
  -5  13   0  107.37   19.28
  -5  13   0   77.21   10.54
   5  13   0   69.06   11.80
  -5  13   0   67.68    4.90
   5  13   0   84.93   13.52
   5  13   0   89.48   13.46
  -6 -13   0 1306.82   44.16
  -6 -13   0 1257.59   44.68
  -6  13   0 1286.03   40.78
   6  13   0 1246.40   45.14
  -6  13   0 1241.07   40.40
   6  13   0 1177.31   45.06
   6  13   0 1214.52   46.16
  -6  13   0 1183.44   33.80
  -7 -13   0   92.57   13.54
  -7 -13   0   87.67   13.31
   7  13   0   93.91   13.59
  -7  13   0   89.17   10.05
  -7  13   0   86.29    9.89
   7  13   0   98.73   14.50
   7  13   0   91.01   14.40
  -8 -13   0  410.31   23.18
  -8 -13   0  412.34   23.72
   8  13   0  355.28   22.58
  -8  13   0  370.63   17.29
  -8  13   0  392.67   17.84
   8  13   0  359.26   22.16
   8  13   0  383.98   24.38
  -8  13   0  382.89   14.49
  -9 -13   0    0.23    8.39
  -9 -13   0    0.71    8.37
   9  13   0   -6.47    9.15
  -9  13   0   -4.99    5.02
  -9  13   0  -11.59    5.04
   9  13   0    2.05    8.20
   9  13   0    8.82    9.62
  -9  13   0    2.35    4.35
 -10 -13   0  422.58   25.00
 -10 -13   0  422.62   26.25
  10  13   0  371.78   23.89
  10  13   0  410.08   24.33
 -10  13   0  406.50   17.33
 -10  13   0  437.43   17.07
 -10  13   0  382.82   17.41
  10  13   0  468.36   27.44
 -11 -13   0   -0.93    9.36
 -11 -13   0   -3.20    9.72
  11  13   0   -9.08    8.57
  11  13   0  -11.86    7.70
 -11  13   0    2.78    4.39
  11  13   0  -14.64    9.57
 -11  13   0   -8.31    5.07
 -11  13   0   -0.48    7.46
 -12 -13   0   82.80   15.08
 -12 -13   0   72.31   14.96
  12  13   0   55.12   13.29
 -12  13   0   95.60    7.72
  12  13   0   92.71   16.87
  12  13   0   65.09   13.60
 -12  13   0   96.04    7.28
 -12  13   0   85.95   11.09
 -13 -13   0   59.24   14.74
 -13 -13   0   35.03   12.36
 -13  13   0   34.18    9.99
  13  13   0   53.03   12.74
 -13  13   0   18.67   10.50
  13  13   0   23.61   11.79
  13  13   0   24.80   13.17
 -14 -13   0   11.62   11.22
 -14 -13   0   24.14   12.11
  14  13   0   15.75   11.92
  14  13   0   28.71   17.95
 -14  13   0   10.10   10.45
 -14  13   0   21.54    8.81
 -15 -13   0   -8.42   10.43
 -15 -13   0   20.31   11.84
 -15  13   0   10.48    8.13
  15  13   0    4.00   11.02
  15  13   0   14.31   18.07
 -15  13   0   -1.08   10.30
  15  13   0   -1.22   15.21
 -16 -13   0    3.91   11.88
 -16 -13   0    2.77   12.33
  16  13   0   23.92   11.80
  16  13   0    7.58   11.58
 -16  13   0   18.52   11.96
  16  13   0    4.73   12.15
 -16  13   0    1.78    8.04
 -17 -13   0   66.32   17.74
 -17 -13   0   37.19   15.54
 -17  13   0   59.25   13.42
  17  13   0   40.93    9.91
  17  13   0   60.09   21.16
 -17  13   0   50.98   13.91
  17  13   0   60.38   14.53
 -18 -13   0   21.88   15.04
 -18  13   0    4.42   10.02
 -18  13   0   36.05   13.24
 -19 -13   0   13.85   15.10
 -19 -13   0   19.64   14.85
 -19  13   0   11.36   12.36
 -19  13   0   12.80   10.07
  19  13   0   22.99    7.01
   0 -14   0 1206.73   34.97
   0  14   0 1150.69   41.74
   0  14   0 1181.07   41.33
   0  14   0 1195.85   42.71
   1 -14   0  135.49    7.51
  -1 -14   0  124.16    9.58
  -1 -14   0  143.04   14.71
   1  14   0  135.33   14.01
   1  14   0  129.66   13.89
  -1  14   0  145.20   15.23
   1  14   0  136.10   14.64
  -1  14   0  149.34   13.63
  -1  14   0  124.87   13.77
   2 -14   0  283.17   10.03
  -2 -14   0  240.19   17.13
  -2  14   0  254.29   10.56
   2  14   0  283.87   19.19
   2  14   0  307.22   18.51
  -2  14   0  284.63   17.83
   2  14   0  262.85   19.10
  -2  14   0  281.98   17.34
  -2  14   0  249.66   17.67
  -3 -14   0  410.04   21.08
  -3 -14   0  381.94   18.42
  -3  14   0  380.71   20.00
   3  14   0  369.02   21.13
  -3  14   0  358.57   19.58
   3  14   0  359.28   21.91
  -3  14   0  374.68   20.79
   3  14   0  421.90   23.51
  -3  14   0  327.75   12.04
  -4 -14   0 1009.80   35.61
  -4 -14   0 1051.04   38.19
  -4  14   0  990.40   35.74
  -4  14   0 1004.70   36.59
   4  14   0  996.39   38.03
  -4  14   0 1012.15   36.59
  -4  14   0  950.46   27.12
   4  14   0 1010.71   39.29
   4  14   0 1016.11   40.31
  -5 -14   0  172.80   15.65
  -5 -14   0  169.57   14.88
  -5  14   0  140.89   13.77
   5  14   0  191.19   29.63
  -5  14   0  130.98    6.25
  -5  14   0  156.16   13.79
   5  14   0  155.26   16.71
  -5  14   0  185.77   14.57
   5  14   0  137.39   16.82
  -6 -14   0  619.35   28.91
  -6 -14   0  643.03   28.10
   6  14   0  655.18   31.40
  -6  14   0  586.06   25.06
   6  14   0  600.24   28.71
  -6  14   0  595.91   24.98
  -6  14   0  591.65   17.96
  -7 -14   0    0.94    8.55
  -7 -14   0   15.56    8.14
  -7  14   0   10.50    3.18
  -7  14   0   -3.43    6.26
   7  14   0    2.73    9.66
   7  14   0    4.84    9.35
  -7  14   0   11.07    6.81
   7  14   0    5.74    8.69
  -8 -14   0   29.29   10.35
  -8 -14   0   27.08    9.61
   8  14   0   40.97   12.43
   8  14   0   21.52   10.33
   8  14   0   39.17   10.72
  -8  14   0   30.47    7.51
  -8  14   0   33.37    7.58
  -8  14   0   28.69    4.55
  -9 -14   0   87.29   14.34
  -9 -14   0   91.62   14.66
   9  14   0   89.79   16.33
   9  14   0   69.16   13.74
  -9  14   0   70.45    9.45
  -9  14   0   76.21    9.38
  -9  14   0   87.47    7.83
   9  14   0   93.84   14.55
 -10 -14   0   14.74    9.73
 -10  14   0   23.29    6.40
  10  14   0   11.91   10.01
  10  14   0   31.20   12.75
 -10  14   0    8.60    7.27
  10  14   0   13.37   10.09
 -10  14   0    9.28    5.15
 -10  14   0   19.59    5.91
 -11 -14   0   65.23   13.93
 -11 -14   0   90.11   16.42
 -11  14   0   79.06   13.94
 -11  14   0   74.58    9.41
  11  14   0   89.87   15.19
  11  14   0   47.97   12.02
 -11  14   0   62.50    7.52
  11  14   0   71.03   15.32
 -11  14   0   57.96    7.80
 -12 -14   0   54.64   13.77
 -12 -14   0   29.22   12.69
 -12  14   0   38.84    7.81
  12  14   0   47.79   14.17
 -12  14   0   52.49    6.87
 -12  14   0   46.96    6.13
  12  14   0   36.63   12.55
 -13 -14   0   25.90   12.88
 -13 -14   0   26.13   12.07
 -13  14   0   36.72    8.82
 -13  14   0   26.83    6.23
  13  14   0   31.54   13.28
  13  14   0   44.29   13.65
 -14 -14   0   60.60   14.54
 -14 -14   0   49.55   14.80
 -14  14   0   40.78   13.23
 -14  14   0   67.92   11.05
  14  14   0   34.01   14.18
 -15 -14   0    2.61   10.82
 -15 -14   0   -5.83   10.05
  15  14   0   22.52   12.15
  15  14   0   -4.57   11.33
  15  14   0   13.82   10.41
 -15  14   0   -2.48    7.32
 -15  14   0    8.39   10.20
 -16 -14   0   93.04   19.39
 -16 -14   0  110.17   19.66
  16  14   0  127.50   20.14
  16  14   0  104.98   16.56
 -16  14   0   95.71   14.11
  16  14   0   97.86   19.07
 -16  14   0  145.28   18.91
 -17 -14   0   33.36   14.00
 -17 -14   0   31.20   14.72
 -17  14   0   33.32   12.98
  17  14   0   42.80   12.98
 -17  14   0    6.53    9.09
 -18 -14   0   28.92   14.10
 -18 -14   0    2.05   12.66
 -18  14   0   31.04   10.95
 -18  14   0   40.49   13.04
   0 -15   0    3.01    3.81
   0  15   0   -3.47    6.69
   0  15   0    4.67    8.24
   0  15   0    0.67    7.54
   1 -15   0  205.89    9.37
  -1 -15   0  204.53   11.70
  -1 -15   0  201.17   15.81
   1  15   0  196.88   16.10
  -1  15   0  189.70   16.06
  -1  15   0  214.63   16.30
   1  15   0  187.86   16.92
   1  15   0  216.38   16.96
  -1  15   0  154.04   14.94
  -2 -15   0   29.55    6.57
  -2 -15   0   16.19    8.64
   2 -15   0   25.82    3.49
   2  15   0   24.15    9.84
  -2  15   0   20.25    9.44
  -2  15   0   26.30    9.42
  -2  15   0   21.10    8.99
   2  15   0   17.11    9.54
   2  15   0   42.38   10.94
  -3 -15   0  396.63   19.51
  -3 -15   0  450.74   23.41
   3  15   0  421.82   24.13
  -3  15   0  393.51   21.33
  -3  15   0  425.52   22.05
   3  15   0  445.22   24.97
  -3  15   0  435.27   22.38
   3  15   0  418.61   23.71
  -4 -15   0 1290.68   43.62
  -4 -15   0 1285.23   46.51
  -4  15   0 1328.30   44.73
   4  15   0 1337.12   49.24
  -4  15   0 1400.78   45.87
   4  15   0 1292.50   47.94
  -4  15   0 1252.10   34.56
   4  15   0 1316.90   48.10
  -4  15   0 1338.83   45.51
  -5 -15   0  624.01   29.95
  -5 -15   0  657.88   28.11
  -5  15   0  614.91   17.74
  -5  15   0  657.04   28.40
   5  15   0  680.07   32.60
   5  15   0  646.82   30.00
  -5  15   0  715.47   28.36
  -5  15   0  716.88   28.06
   5  15   0  561.07   34.61
  -6 -15   0  301.03   20.42
  -6 -15   0  309.33   19.49
   6  15   0  299.12   21.46
   6  15   0  290.87   21.03
   6  15   0  339.95   23.54
  -6  15   0  304.22   18.01
  -6  15   0  327.31   18.29
  -6  15   0  306.21    9.99
  -7 -15   0  362.55   22.00
  -7 -15   0  367.08   22.57
  -7  15   0  343.99   19.12
   7  15   0  347.44   22.52
  -7  15   0  358.38   18.89
   7  15   0  355.91   24.89
  -7  15   0  340.58   11.61
   7  15   0  284.79   22.04
  -8 -15   0  313.11   21.48
  -8 -15   0  258.28   20.36
  -8  15   0  282.40   16.86
   8  15   0  290.40   24.54
   8  15   0  258.23   20.86
  -8  15   0  298.67   16.67
   8  15   0  271.65   21.37
  -9 -15   0   86.84   14.37
   9  15   0  119.27   18.52
  -9  15   0   79.80    7.74
   9  15   0   98.03   15.60
  -9  15   0   81.70    9.75
   9  15   0   98.12   15.60
  -9  15   0   64.44   12.11
  -9  15   0   72.06    7.08
 -10 -15   0  163.18   19.18
 -10 -15   0  137.55   17.63
  10  15   0  136.35   19.34
 -10  15   0  150.92   12.24
 -10  15   0  147.84   11.59
 -10  15   0  118.06   10.24
  10  15   0  137.79   17.91
  10  15   0  149.65   18.06
 -11 -15   0   32.98   12.48
 -11 -15   0   36.13   12.66
  11  15   0   21.31   13.09
 -11  15   0   44.72    7.22
  11  15   0   14.67    7.37
 -11  15   0   33.23    6.75
 -11  15   0   38.89    7.47
 -12 -15   0   63.86   14.54
 -12 -15   0   94.78   17.07
  12  15   0   88.56   18.32
 -12  15   0  104.95   11.17
 -12  15   0   92.18    9.37
 -12  15   0   96.47    8.52
 -12  15   0   78.48    9.19
 -13 -15   0    4.10   11.24
 -13 -15   0    5.89   10.99
 -13  15   0   14.07    4.81
  13  15   0   -1.84   11.53
 -13  15   0    4.88    6.08
 -13  15   0   -3.06    6.16
 -14 -15   0   24.83   12.16
 -14 -15   0   12.96   12.73
  14  15   0   21.77   13.52
 -14  15   0   26.43    8.48
 -14  15   0   23.79   11.06
 -14  15   0   34.35    8.55
  14  15   0   33.74   13.85
 -15 -15   0   35.40   14.23
 -15 -15   0   31.55   14.21
  15  15   0   26.48   12.19
  15  15   0   32.06   15.42
 -15  15   0    7.67    7.65
 -15  15   0   21.49    8.65
 -15  15   0   34.05   12.61
  15  15   0   39.33   14.79
 -16 -15   0   12.42   13.30
 -16 -15   0    5.74   11.93
 -16  15   0  -11.20    7.05
 -16  15   0   23.50   12.60
  16  15   0   32.86   14.54
 -17 -15   0   34.41   16.38
 -17 -15   0   27.55   15.19
 -17  15   0   42.75   10.76
  17  15   0   31.12   12.31
 -17  15   0   65.41   15.57
 -18 -15   0  -17.45   11.73
 -18 -15   0   10.52   12.68
 -18  15   0    1.83   12.91
 -18  15   0    9.34    9.25
   0 -16   0  177.35    9.93
   0  16   0  181.70   16.24
   0  16   0  183.94   16.78
   0  16   0  165.82   15.62
   1 -16   0  134.57    7.85
  -1 -16   0  135.85   14.33
   1  16   0  143.47   16.55
  -1  16   0  143.33   15.64
  -1  16   0  145.13   16.07
   1  16   0  136.33   16.21
  -1  16   0  134.55   15.69
  -2 -16   0  137.37   11.35
   2 -16   0  133.60    6.94
  -2 -16   0  145.75   15.29
  -2  16   0  131.44   14.48
   2  16   0  131.27   16.10
  -2  16   0  161.82   15.99
   2  16   0  155.42   17.81
  -2  16   0  129.48   15.43
   2  16   0  129.35   15.25
  -3 -16   0  514.97   22.40
  -3 -16   0  488.85   25.02
   3  16   0  502.64   27.10
  -3  16   0  468.67   25.30
  -3  16   0  515.63   24.95
  -3  16   0  521.77   25.39
   3  16   0  510.08   28.08
   3  16   0  530.97   26.52
  -4 -16   0  193.28   16.68
  -4 -16   0  179.29   14.50
  -4  16   0  173.94   16.24
   4  16   0  209.24   19.44
   4  16   0  159.46   17.45
   4  16   0  181.33   17.14
  -4  16   0  161.25   15.02
  -4  16   0  199.27   15.87
  -5 -16   0  273.52   17.99
  -5 -16   0  295.64   20.45
   5  16   0  280.54   19.93
  -5  16   0  239.73   16.82
   5  16   0  269.18   21.90
  -5  16   0  247.61   17.72
   5  16   0  263.86   20.98
  -6 -16   0   86.77   12.58
  -6 -16   0   90.14   14.11
  -6  16   0   88.49   12.67
   6  16   0   47.91   13.86
   6  16   0   81.21   14.08
   6  16   0   81.37   14.88
  -6  16   0  102.59   13.16
  -6  16   0  107.60   13.19
  -7 -16   0  182.96   17.55
  -7 -16   0  173.08   18.20
   7  16   0  211.89   18.36
  -7  16   0  183.31    7.14
  -7  16   0  219.17   15.59
  -7  16   0  201.53    7.13
   7  16   0  191.64   19.37
   7  16   0  190.06   20.35
  -8 -16   0   52.77   11.96
  -8  16   0   60.22    5.34
   8  16   0   59.71   13.87
   8  16   0   63.25   13.11
  -8  16   0   62.31   10.06
   8  16   0   72.10   15.79
  -8  16   0   49.15   10.27
  -8  16   0   56.03    5.47
  -9 -16   0   39.44   11.74
  -9 -16   0   39.98   12.00
  -9  16   0   32.39    8.06
   9  16   0   22.60   11.18
   9  16   0    7.60   11.11
   9  16   0   22.76   13.13
  -9  16   0   31.78    8.69
 -10 -16   0   21.17   11.76
 -10 -16   0   26.72   11.51
  10  16   0   23.39   12.76
  10  16   0    0.40    6.63
 -10  16   0   15.05    4.62
 -10  16   0   23.31    5.22
 -10  16   0    8.82    6.78
  10  16   0   15.92   11.02
 -10  16   0   21.03    7.28
 -11 -16   0   34.70   12.97
 -11 -16   0   63.59   14.28
 -11  16   0   53.30    7.50
 -11  16   0   57.85    8.86
  11  16   0   53.82   15.48
 -11  16   0   42.49    6.62
 -11  16   0   55.98    8.09
 -12 -16   0   10.30   11.61
 -12 -16   0   -0.66   10.22
 -12  16   0    2.10    5.34
 -12  16   0    8.20    5.87
 -12  16   0   12.44    6.15
  12  16   0    3.32   12.09
 -12  16   0    8.45    5.31
 -13 -16   0   64.01   16.37
 -13 -16   0   49.23   14.38
  13  16   0   77.50   17.07
 -13  16   0   70.61    7.77
 -13  16   0   64.37    8.94
 -13  16   0   50.43    8.98
 -14 -16   0   16.74   12.09
 -14 -16   0   23.53   12.68
 -14  16   0   11.66    6.83
 -14  16   0    3.19    6.67
 -14  16   0    3.84    3.34
  14  16   0   -9.57   10.38
  14  16   0    3.11   14.35
 -15 -16   0   87.17   17.50
 -15 -16   0   84.05   18.14
  15  16   0   94.16   19.40
 -15  16   0   61.63   10.89
 -15  16   0   77.43   15.99
  15  16   0   63.33   16.84
 -15  16   0   54.11    9.02
  15  16   0  112.10   19.69
 -16 -16   0    4.39   12.01
 -16 -16   0   15.37   13.40
 -16  16   0    6.26    7.74
 -16  16   0    3.03   10.61
  16  16   0    1.04   12.03
 -16  16   0   13.52    7.01
 -17 -16   0   65.84   29.07
 -17 -16   0   56.76   16.92
 -17  16   0   69.58   12.19
  17  16   0   78.75   16.64
 -17  16   0   39.22    9.70
 -17  16   0   45.32   14.00
 -18 -16   0    9.75   12.70
 -18 -16   0   -5.08   13.55
 -18  16   0    2.55    8.68
 -18  16   0  -13.74    6.41
 -18  16   0    7.79   12.11
   0 -17   0    4.42    3.94
   0  17   0    4.20    8.60
   0  17   0  -15.48    7.24
   0  17   0   -6.61    6.80
   1 -17   0   45.60    5.35
  -1  17   0   48.15   10.85
   1  17   0   38.03   10.26
   1  17   0   29.64   10.30
  -1  17   0   32.64   10.82
  -1  17   0   49.13   11.58
   1  17   0   25.06   10.74
   2 -17   0    3.39    2.88
  -2 -17   0   13.38    8.99
  -2 -17   0   -3.46    5.04
   2  17   0   10.85    8.77
  -2  17   0   -3.26    7.77
   2  17   0   10.83   10.34
  -2  17   0   15.53    8.67
  -2  17   0   -4.13    8.77
   2  17   0    3.37    8.92
  -3 -17   0  262.57   19.37
  -3 -17   0  232.07   15.14
  -3  17   0  227.26   17.80
   3  17   0  217.30   19.43
   3  17   0  229.65   20.45
  -3  17   0  210.59   17.43
  -3  17   0  252.11   18.32
   3  17   0  227.31   19.13
  -4 -17   0   15.52    7.50
  -4 -17   0   45.27   11.78
   4  17   0   31.01   12.08
  -4  17   0   31.55   10.02
  -4  17   0   23.93    9.47
   4  17   0   33.50   11.04
  -4  17   0   25.29    9.81
   4  17   0   28.02   12.03
  -5 -17   0   15.77    9.78
  -5 -17   0    9.73    7.38
   5  17   0    4.91    9.86
   5  17   0   -6.57    9.67
  -5  17   0    7.53    8.33
   5  17   0   12.45   11.29
  -5  17   0   15.55    9.24
  -5  17   0    2.24    8.86
  -6 -17   0   -4.47    7.73
  -6 -17   0    7.10    9.55
  -6  17   0   19.81    9.08
   6  17   0   13.75   10.88
   6  17   0   -5.96   10.08
  -6  17   0    9.04    8.77
  -6  17   0   10.07    8.92
   6  17   0   10.80    9.99
  -7 -17   0  302.59   32.02
  -7 -17   0  280.70   20.38
  -7  17   0  245.93   18.34
   7  17   0  270.78   22.28
   7  17   0  289.63   24.58
  -7  17   0  256.11   17.61
  -7  17   0  253.39   19.75
   7  17   0  285.74   21.97
  -8 -17   0    4.38   10.02
  -8 -17   0   -1.16    8.27
  -8  17   0   12.19    8.05
   8  17   0  -20.56    9.23
  -8  17   0    9.16    2.19
   8  17   0    0.50   10.14
   8  17   0    1.62    9.04
  -8  17   0    7.90    7.24
  -9 -17   0   66.60   14.48
  -9 -17   0   74.79   14.42
  -9  17   0   94.41    6.47
  -9  17   0  102.47   11.90
  -9  17   0  112.19   13.07
   9  17   0   80.78   16.07
  -9  17   0   96.71    6.14
   9  17   0   96.50   18.14
 -10 -17   0   90.60   16.87
 -10  17   0   78.59    7.53
  10  17   0  100.95   18.46
 -10  17   0   83.50    7.39
 -10  17   0   78.29   10.28
 -10  17   0   79.95   10.98
  10  17   0  130.24   20.87
 -11 -17   0  336.85   26.03
 -11 -17   0  329.66   25.53
 -11  17   0  311.74   14.82
 -11  17   0  344.07   18.12
  11  17   0  342.86   27.87
 -11  17   0  329.90   14.18
 -11  17   0  329.30   17.16
 -12 -17   0   44.81   14.18
 -12 -17   0   35.73   13.97
 -12  17   0   31.95    6.27
 -12  17   0   21.98    6.92
 -12  17   0   30.80    7.80
 -12  17   0   34.33    9.92
  12  17   0   23.00   14.57
 -13 -17   0   56.54   15.71
 -13 -17   0   39.65   14.27
 -13  17   0   67.36    8.61
  13  17   0   52.41   17.28
 -13  17   0   59.29   10.80
 -13  17   0   72.31    8.76
 -13  17   0   86.67   10.23
 -14 -17   0   -7.84   10.93
 -14 -17   0  -18.11   11.05
  14  17   0   14.22   13.74
 -14  17   0   -7.16    5.48
 -14  17   0   -2.95    4.95
  14  17   0  -10.17   11.15
 -14  17   0   -4.94    3.74
  14  17   0  -10.14   11.45
 -15 -17   0   11.89   11.81
 -15 -17   0   11.18   12.91
 -15  17   0    5.80    7.12
 -15  17   0   -1.58    5.78
 -15  17   0    4.05   10.62
 -16 -17   0    7.06   11.32
 -16  17   0   22.02   12.98
 -16  17   0   16.44    7.64
 -16  17   0   36.67    9.08
  16  17   0   24.67   16.60
 -17 -17   0    6.44   13.25
 -17 -17   0   -2.67   11.31
 -17  17   0   -7.16    7.14
 -17  17   0   -1.25   18.66
 -17  17   0    2.06    8.12
   0 -18   0   86.89    7.97
   0  18   0   76.77   14.28
   0  18   0  101.91   15.03
   0  18   0  107.98   15.95
  -1 -18   0  238.82   13.62
   1 -18   0  238.04   10.87
   1  18   0  226.34   21.36
   1  18   0  230.61   19.17
   1  18   0  258.88   21.69
  -1  18   0  257.45   21.03
  -1  18   0  265.18   20.07
  -1  18   0  268.52   19.54
   2 -18   0   15.43    3.58
  -2 -18   0   22.16   10.00
  -2 -18   0   17.26    6.12
   2  18   0   -1.98    9.08
  -2  18   0    5.30    8.56
   2  18   0   14.09   10.34
  -2  18   0   17.07    9.56
  -2  18   0   34.37   10.64
   2  18   0   12.10    9.09
  -3 -18   0  255.13   16.04
  -3 -18   0  266.40   20.43
  -3  18   0  256.91   20.24
   3  18   0  277.41   22.12
   3  18   0  248.98   21.38
  -3  18   0  269.44   19.59
   3  18   0  252.20   20.16
  -3  18   0  246.57   19.19
  -4 -18   0  147.89   13.94
  -4 -18   0  155.58   16.68
  -4  18   0  158.06   17.29
  -4  18   0  165.99   16.75
   4  18   0  151.60   18.62
   4  18   0  164.06   19.61
   4  18   0  122.73   18.47
  -4  18   0  145.10   15.84
  -5 -18   0   29.89   12.08
  -5 -18   0   20.32    8.77
  -5  18   0   28.52   11.03
   5  18   0   14.67   11.96
   5  18   0   32.89   12.37
   5  18   0   46.13   13.13
  -5  18   0   43.92   11.90
  -5  18   0   18.50    9.97
  -6 -18   0   50.23   11.00
  -6 -18   0   26.57   11.35
   6  18   0   30.24   12.00
  -6  18   0   37.99   11.31
  -6  18   0   37.41   10.57
   6  18   0   18.07   12.16
  -6  18   0   32.85   10.83
   6  18   0   29.33   13.04
  -7 -18   0  111.82   14.89
  -7 -18   0   72.88   14.55
  -7  18   0   95.87   13.38
   7  18   0  100.18   17.60
  -7  18   0  113.56   15.90
  -7  18   0  101.85   13.40
   7  18   0  118.12   18.72
   7  18   0  115.62   17.28
  -8 -18   0   26.52   11.37
  -8 -18   0    2.02    9.10
  -8  18   0    7.61    9.21
   8  18   0  -10.15   10.49
   8  18   0   -3.29   11.19
  -8  18   0   -0.58    7.88
   8  18   0   -3.52    4.20
  -9 -18   0   90.59   16.56
  -9 -18   0   87.75   15.44
  -9  18   0  101.93   13.07
   9  18   0  138.89   20.00
  -9  18   0   94.88   12.47
   9  18   0  103.94   18.26
 -10 -18   0   37.84   12.99
 -10 -18   0    9.28   10.90
 -10  18   0   25.84    8.56
 -10  18   0   16.73    3.86
  10  18   0    9.83   13.03
  10  18   0   11.36   12.17
 -10  18   0   18.44    4.35
 -10  18   0   14.90    8.49
 -11 -18   0    6.32   11.94
 -11 -18   0   11.96   10.91
 -11  18   0   16.46    4.58
 -11  18   0   22.13    8.22
  11  18   0   -5.25   11.71
 -11  18   0   15.45    7.54
 -11  18   0   13.50    4.57
 -12 -18   0   65.23   16.22
 -12 -18   0   56.58   15.55
 -12  18   0   65.67    7.05
  12  18   0   80.42   30.61
 -12  18   0   59.08    9.44
 -12  18   0   49.08    8.90
 -12  18   0   81.62    8.57
 -13 -18   0   68.23   16.57
 -13 -18   0   51.28   14.97
  13  18   0   89.71   21.47
 -13  18   0   73.48    9.54
 -13  18   0   62.44    8.22
  13  18   0   81.91   18.26
  13  18   0  107.95   23.94
 -13  18   0   56.09    7.47
 -14 -18   0    2.05   12.38
 -14 -18   0   17.77   13.23
 -14  18   0   12.74    5.85
  14  18   0   26.63   15.51
 -14  18   0   19.92    6.80
 -14  18   0   21.20    5.51
 -15 -18   0   39.86   17.62
 -15 -18   0   56.33   16.75
 -15  18   0   36.12    7.47
  15  18   0   59.32   18.77
 -15  18   0   33.05   13.12
 -15  18   0   46.81    8.81
 -16 -18   0    4.02   12.48
 -16 -18   0   15.43   19.77
 -16  18   0    3.82    6.28
 -16  18   0   14.22   12.74
 -16  18   0    9.60    7.29
  16  18   0   -7.64   12.27
   0 -19   0    4.99    4.30
   0  19   0   -3.30    8.45
   0  19   0    2.09   10.68
   0  19   0    9.09    9.77
  -1 -19   0   64.64    8.02
   1 -19   0   54.12    5.98
   1  19   0   41.62   12.19
   1  19   0   39.75   14.63
  -1  19   0   57.06   13.23
   1  19   0   64.70   14.34
  -1  19   0   36.67   14.45
  -1  19   0   65.11   12.91
  -2 -19   0  166.66   17.83
  -2 -19   0  170.15   12.62
   2 -19   0  172.36    8.16
  -2  19   0  214.21   18.80
   2  19   0  146.84   17.62
  -2  19   0  184.30   18.29
   2  19   0  173.11   24.06
   2  19   0  155.80   22.28
  -3 -19   0   24.89   10.67
  -3 -19   0   10.21    6.69
   3  19   0   15.10   10.93
   3  19   0   26.35   14.22
  -3  19   0    9.65    8.91
  -3  19   0    3.87   16.95
   3  19   0   21.20   10.37
  -3  19   0   48.08   12.53
  -4 -19   0  264.80   17.45
  -4 -19   0  269.26   24.35
  -4  19   0  262.38   33.80
   4  19   0  287.33   23.19
  -4  19   0  286.90   20.62
   4  19   0  278.47   21.58
  -4  19   0  272.08   20.91
  -5 -19   0  128.71   16.88
  -5 -19   0  108.74   13.51
   5  19   0   83.06   16.22
  -5  19   0  119.91   19.45
  -5  19   0   85.31   20.13
   5  19   0   84.89   15.81
  -5  19   0   91.24   14.50
  -6 -19   0  142.28   15.76
  -6 -19   0  115.85   17.43
   6  19   0  114.12   18.05
  -6  19   0  158.61   16.91
  -6  19   0  134.51   17.43
   6  19   0  126.11   18.75
  -6  19   0  124.23   17.48
  -7 -19   0   22.82   11.99
  -7 -19   0   40.84   11.27
   7  19   0   41.28   13.82
   7  19   0   35.90   16.99
  -7  19   0   34.67   10.70
   7  19   0   29.46   12.20
  -7  19   0   26.04   10.42
  -7  19   0   41.94   12.07
  -8 -19   0  301.69   22.60
  -8 -19   0  273.72   23.89
   8  19   0  304.47   27.16
  -8  19   0  263.82   19.47
  -8  19   0  298.89   22.31
  -8  19   0  277.46   19.09
   8  19   0  316.16   26.83
  -9 -19   0  285.55   24.23
  -9 -19   0  262.45   22.33
  -9  19   0  261.28   18.58
   9  19   0  283.49   26.40
  -9  19   0  267.91   18.45
   9  19   0  250.19   24.00
 -10 -19   0  115.13   16.87
 -10 -19   0  151.92   20.50
 -10  19   0  144.31   15.12
  10  19   0  144.26   21.11
 -10  19   0  144.59   14.01
  10  19   0  117.30   20.67
 -11 -19   0   85.30   16.78
 -11 -19   0  101.23   18.37
 -11  19   0   87.58    5.46
 -11  19   0   91.02    5.37
  11  19   0   82.99   18.40
 -11  19   0   86.56   11.30
 -11  19   0   76.29   11.39
  11  19   0   90.06   17.59
 -12 -19   0   32.88   12.96
 -12 -19   0   22.08   14.30
  12  19   0   29.98   15.77
 -12  19   0   45.99    8.72
  12  19   0   30.19   14.02
 -12  19   0   37.84    5.16
 -12  19   0   31.87    8.68
 -13 -19   0   51.48   15.71
 -13 -19   0   18.30   12.30
 -13  19   0   22.64    7.31
 -13  19   0   28.47    5.71
  13  19   0   26.82   15.87
 -13  19   0   21.44    4.94
 -14 -19   0    0.08   12.17
 -14 -19   0   14.44   12.31
 -14  19   0    6.30    6.59
  14  19   0   26.20   14.83
 -14  19   0   -1.60    4.45
 -14  19   0    5.89    5.83
 -15 -19   0   -3.72   12.23
 -15 -19   0   48.89   15.51
 -15  19   0   34.20    7.17
  15  19   0   23.04   14.37
 -15  19   0   13.42    6.04
 -16 -19   0    1.56   12.11
 -16 -19   0  -10.90   12.25
 -16  19   0    5.34    5.97
  16  19   0    1.03   12.07
 -16  19   0   -4.23    5.21
   0 -20   0  214.05   11.62
   0  20   0  211.77   22.01
   0  20   0  234.61   19.48
   0  20   0  203.12   22.34
  -1 -20   0    0.00    4.38
   1 -20   0    0.96    3.58
  -1  20   0  -12.02    8.64
   1  20   0   -5.92   17.06
   1  20   0  -14.49    9.14
   1  20   0   -0.30    9.02
  -1  20   0   -6.52    8.36
  -1  20   0  -12.09    8.78
   2 -20   0  223.74    9.42
  -2 -20   0  226.26   14.27
   2  20   0  220.28   21.35
   2  20   0  221.42   21.80
   2  20   0  244.69   20.93
  -2  20   0  223.17   19.82
  -2  20   0  233.37   21.59
  -2  20   0  235.18   20.71
  -3 -20   0   17.21    9.96
  -3 -20   0    0.89    6.50
   3  20   0    1.72   10.59
   3  20   0   22.98   11.70
   3  20   0   -2.93   10.56
  -3  20   0   22.53   10.88
  -3  20   0   16.95   10.18
  -3  20   0   -2.78    9.43
  -4 -20   0   71.91   14.57
  -4 -20   0   52.11   10.06
  -4  20   0   69.58   23.16
   4  20   0   31.81   12.81
  -4  20   0   37.21   12.02
   4  20   0   74.96   17.27
  -4  20   0   25.25   11.35
   4  20   0   37.70   13.30
  -5 -20   0    1.41    7.63
  -5 -20   0   20.93   11.29
   5  20   0   14.00   11.77
  -5  20   0   13.48   10.16
  -5  20   0    9.56   10.08
   5  20   0    4.43   11.77
  -5  20   0    8.01   10.12
   5  20   0    5.01   10.20
  -6 -20   0  200.09   18.04
  -6 -20   0  201.85   19.78
  -6  20   0  182.11   17.04
  -6  20   0  179.92   19.17
   6  20   0  170.78   21.51
   6  20   0  195.88   23.35
  -6  20   0  174.04   19.08
   6  20   0  177.78   23.54
  -7 -20   0   65.72   12.56
  -7 -20   0   69.06   14.29
  -7  20   0   63.83   14.17
   7  20   0   59.42   14.66
   7  20   0   82.16   17.47
   7  20   0   63.85   16.37
  -7  20   0   53.04   13.33
  -7  20   0   69.13   12.70
  -8 -20   0   61.41   13.23
  -8 -20   0   87.02   16.78
  -8  20   0   57.18   12.08
  -8  20   0   93.69   14.22
   8  20   0   50.86   15.22
   8  20   0   65.68   17.14
  -8  20   0   46.74   13.36
  -9 -20   0   77.22   17.33
  -9 -20   0   66.73   15.29
   9  20   0   34.44   15.13
  -9  20   0   49.21   13.75
  -9  20   0   59.51   11.30
   9  20   0   74.55   17.89
 -10 -20   0   32.88   12.56
 -10 -20   0    6.50   11.89
 -10  20   0    1.88   10.88
  10  20   0   30.69   15.10
  10  20   0   25.25   14.27
 -10  20   0   11.60    8.29
 -10  20   0   22.26    9.19
 -11 -20   0    7.59   11.45
 -11 -20   0   12.51   10.61
 -11  20   0   -1.06    7.23
  11  20   0    0.89   12.87
  11  20   0   21.87   15.05
 -11  20   0   11.61    7.49
 -12 -20   0   30.77   13.20
 -12 -20   0    8.20   11.81
 -12  20   0   41.81    9.17
  12  20   0   38.60   16.86
 -12  20   0   42.59   11.65
  12  20   0   24.40   14.34
  12  20   0   19.70   18.32
 -13 -20   0   18.31   12.74
 -13 -20   0   39.89   14.95
  13  20   0   32.09   15.57
 -13  20   0   25.58    4.06
 -13  20   0   31.48    8.02
 -13  20   0   21.90    8.29
 -14 -20   0   67.32   16.68
 -14 -20   0   61.90   17.29
 -14  20   0   43.80    5.56
 -14  20   0   73.42    8.99
  14  20   0  114.60   22.33
 -14  20   0   55.27    6.43
 -14  20   0   65.42    8.77
 -15 -20   0   15.02   12.44
 -15 -20   0   16.44   13.33
 -15  20   0   21.06    4.60
  15  20   0   26.63   15.03
   0 -21   0    2.38    4.33
   0  21   0  -12.56    9.24
   0  21   0  -12.31    9.22
  -1 -21   0    7.07    5.17
   1 -21   0   -4.63    3.55
  -1  21   0    2.91    9.43
  -1  21   0    2.22   10.94
   1  21   0   -8.81   10.94
  -1  21   0   -9.62    8.97
   1  21   0   20.14   11.44
   1  21   0    1.62   11.38
  -2 -21   0   28.96    7.10
   2 -21   0   19.94    3.75
  -2  21   0   31.28   12.52
   2  21   0   16.36   12.24
  -2  21   0   21.89   11.68
   2  21   0   10.85   11.21
  -2  21   0   31.92   11.39
   2  21   0    8.78   10.69
  -3 -21   0   21.15    7.64
  -3 -21   0   12.34   10.73
   3  21   0   17.90   11.14
   3  21   0   13.63   12.48
  -3  21   0   12.85   10.45
   3  21   0   15.83   12.11
  -3  21   0   27.29   11.29
  -4 -21   0    1.07   10.44
  -4 -21   0   12.95    7.90
   4  21   0   25.92   12.45
  -4  21   0    7.73   10.46
  -4  21   0    7.76   11.25
   4  21   0   -7.69   10.47
  -4  21   0    5.28   10.01
   4  21   0   12.19   12.31
  -5 -21   0   87.23   16.12
  -5 -21   0   92.82   12.81
  -5  21   0   67.19   14.86
   5  21   0   88.05   18.04
  -5  21   0   55.24   13.21
   5  21   0   59.47   14.63
   5  21   0   89.81   17.28
  -5  21   0   63.99   14.09
  -6 -21   0  107.31   14.04
  -6 -21   0  134.96   19.08
  -6  21   0  112.24   17.08
   6  21   0  136.42   20.34
   6  21   0  152.16   20.83
  -6  21   0  110.48   16.73
   6  21   0  167.59   22.23
  -6  21   0  126.78   16.58
  -7 -21   0   62.24   14.69
  -7 -21   0   35.72   11.00
  -7  21   0   62.25   14.32
   7  21   0   78.60   17.66
   7  21   0   49.47   14.64
  -7  21   0   51.92   12.03
  -7  21   0   68.09   13.79
   7  21   0   58.84   15.55
  -8 -21   0  171.66   21.43
  -8 -21   0  200.55   19.97
  -8  21   0  231.46   19.21
   8  21   0  180.78   24.64
  -8  21   0  205.38   21.19
  -8  21   0  206.77   18.09
   8  21   0  217.66   23.58
  -9 -21   0   52.94   14.88
  -9 -21   0   64.20   13.70
   9  21   0   58.23   17.19
  -9  21   0   57.90   15.23
  -9  21   0   60.72   12.22
  -9  21   0   43.35   10.86
   9  21   0   59.18   16.75
 -10 -21   0   21.57   12.87
 -10 -21   0   31.72   12.07
 -10  21   0   33.77   10.21
  10  21   0   21.22   17.35
  10  21   0    3.46   13.31
  10  21   0   30.39   15.05
 -10  21   0   30.05   12.36
 -10  21   0   27.79    9.62
 -11 -21   0   18.20   13.21
 -11 -21   0   20.58   12.55
  11  21   0   20.66   14.81
 -11  21   0   34.60   10.11
  11  21   0   17.67   21.37
  11  21   0    5.90   13.54
 -11  21   0   45.53   14.04
 -11  21   0   30.92    9.50
 -12 -21   0   77.32   17.93
 -12 -21   0  101.75   18.29
 -12  21   0   92.47   12.70
  12  21   0  122.87   21.66
 -13 -21   0   15.53   16.11
 -13 -21   0    4.99   13.08
  13  21   0   24.29   15.45
 -13  21   0   33.48    8.40
 -13  21   0   10.51    8.06
 -14 -21   0   21.43   13.94
 -14 -21   0   21.65   13.64
  14  21   0   44.60   16.61
 -14  21   0   19.55    7.26
 -14  21   0   26.25    7.10
   0 -22   0  127.16   11.11
   0  22   0  175.49   20.95
   0  22   0  134.10   19.11
   0  22   0  102.18   17.96
   1 -22   0  100.52    7.56
  -1 -22   0   94.35    9.82
   1  22   0  111.19   18.44
  -1  22   0   78.03   25.87
  -1  22   0   89.90   16.88
   1  22   0   98.87   16.23
  -1  22   0  110.70   16.99
   1  22   0   94.02   17.28
  -2 -22   0  110.36   11.21
   2  22   0  116.78   19.21
  -2  22   0  150.33   23.28
  -2  22   0  110.08   17.16
   2  22   0  121.13   19.40
   2  22   0  151.79   19.57
  -2  22   0  135.41   18.88
  -3 -22   0  206.49   15.00
  -3  22   0  218.84   20.53
  -3  22   0  186.48   19.89
   3  22   0  212.34   22.14
   3  22   0  174.97   23.03
  -3  22   0  185.44   20.04
   3  22   0  152.39   19.96
  -4 -22   0   -1.91    6.47
  -4 -22   0    5.69   10.98
   4  22   0    2.87   12.00
   4  22   0   16.55   12.67
  -4  22   0    5.79    9.50
  -4  22   0    9.46   10.88
  -4  22   0    1.23   10.21
   4  22   0    3.03   11.10
  -5 -22   0   81.24   15.79
  -5 -22   0   78.81   12.67
   5  22   0   60.04   16.13
  -5  22   0   74.46   15.95
   5  22   0   60.98   16.58
  -5  22   0   59.54   14.54
   5  22   0   81.10   17.71
  -5  22   0   51.72   12.62
  -6 -22   0   42.24   11.07
  -6 -22   0   45.82   14.00
   6  22   0   33.81   14.70
  -6  22   0   39.14   13.37
   6  22   0   19.43   14.20
  -6  22   0   47.09   12.88
  -6  22   0   62.31   13.41
  -7 -22   0    0.31   10.45
  -7 -22   0    2.64    8.30
  -7  22   0   25.23   11.06
  -7  22   0   20.97   10.77
  -7  22   0   -6.84   10.10
   7  22   0    0.11   11.25
   7  22   0   12.48   13.01
   7  22   0   11.82   13.59
  -8 -22   0   17.23   16.27
  -8 -22   0   28.14   13.56
  -8  22   0    7.13    9.45
  -8  22   0   38.92   13.80
   8  22   0   26.47   13.47
   8  22   0   76.01   18.98
  -8  22   0   30.58   11.52
   8  22   0    5.42   13.25
  -9 -22   0   -2.76    9.76
  -9 -22   0    5.38   11.28
  -9  22   0    3.41    8.56
   9  22   0  -15.11   10.72
  -9  22   0   -7.14    7.44
   9  22   0    2.13   12.61
   9  22   0  -18.33   11.33
  -9  22   0  -17.09   10.28
 -10 -22   0    3.74   10.04
 -10 -22   0    6.62   12.35
 -10  22   0   11.17    9.06
  10  22   0   16.79   14.40
 -10  22   0   -7.29   11.05
  10  22   0   20.41   14.21
 -11 -22   0   19.84   13.27
 -11 -22   0    3.58   10.54
 -11  22   0    7.62   12.00
  11  22   0   32.05   16.51
 -11  22   0   23.41    9.35
 -11  22   0   18.23    9.24
 -12 -22   0    1.69   12.03
 -12 -22   0   36.85   16.17
 -12  22   0   29.82   10.21
  12  22   0   60.48   17.62
 -12  22   0   44.69   10.66
 -13 -22   0   37.71   15.23
 -13 -22   0   10.14   12.01
 -13  22   0   10.98    8.00
  13  22   0   23.69   14.96
 -13  22   0    4.76    7.85
   0 -23   0   -2.68    6.66
   0  23   0   18.72   12.05
   0  23   0    1.63   11.88
   0  23   0    6.21   10.77
   1 -23   0    8.44    3.58
  -1 -23   0    7.79    5.31
   1  23   0   11.20   11.20
  -1  23   0    6.63   10.53
  -1  23   0   11.02   11.13
   1  23   0   33.95   13.94
  -1  23   0   17.48   12.07
   1  23   0   -6.30    9.54
  -2 -23   0    2.94    5.73
   2  23   0    7.06   12.20
  -2  23   0  -15.12   13.11
   2  23   0    1.74   10.64
  -2  23   0    3.33   10.19
  -2  23   0    7.05   11.32
   2  23   0   -0.54   10.53
  -3 -23   0   44.23    8.46
   3  23   0   50.03   16.18
  -3  23   0   42.98   13.32
  -3  23   0   44.01   15.09
   3  23   0   25.50   14.45
   3  23   0   58.76   15.02
  -3  23   0   49.80   14.78
  -4 -23   0    2.40    6.75
  -4 -23   0   -3.40   10.13
  -4  23   0  -12.79    9.83
  -4  23   0    6.61   10.44
   4  23   0   -5.10   11.39
   4  23   0   -0.37   12.70
  -4  23   0   -5.38    9.62
  -5 -23   0  156.45   20.29
  -5 -23   0  163.91   16.04
  -5  23   0  197.34   20.68
   5  23   0  164.90   22.46
   5  23   0  151.34   22.15
  -5  23   0  191.48   20.18
   5  23   0  217.30   24.81
  -5  23   0  160.23   20.47
  -6 -23   0    6.83    8.89
  -6 -23   0   -9.24   10.00
  -6  23   0    6.41   11.37
   6  23   0   14.06   13.53
   6  23   0   12.03   12.39
   6  23   0   20.30   14.97
  -6  23   0    8.94   12.02
  -6  23   0    4.44    9.33
  -7 -23   0  184.26   22.90
  -7 -23   0  204.23   19.34
   7  23   0  150.09   21.73
   7  23   0  208.92   41.57
  -7  23   0  169.09   20.02
   7  23   0  172.05   23.46
  -7  23   0  182.40   21.58
  -7  23   0  227.32   20.28
  -8 -23   0   12.94   10.04
  -8 -23   0   21.39   12.85
   8  23   0   14.34   13.69
  -8  23   0   10.56   10.42
  -8  23   0   15.11   10.42
   8  23   0   17.60   13.43
  -8  23   0   21.63   13.43
   8  23   0   -5.12   12.79
  -9 -23   0  132.50   20.62
  -9 -23   0  146.93   19.91
  -9  23   0  143.86   16.52
   9  23   0  149.98   24.29
  -9  23   0  153.04   24.66
  -9  23   0  143.04   16.81
   9  23   0  115.60   20.82
 -10 -23   0   21.73   12.71
 -10 -23   0   26.41   14.30
 -10  23   0   19.31   13.47
 -10  23   0   12.62    8.85
  10  23   0   29.22   15.93
 -10  23   0   12.96    9.05
 -11 -23   0   69.36   15.99
 -11 -23   0   59.38   18.70
 -11  23   0   58.82   12.30
 -11  23   0   38.07   17.26
 -11  23   0   71.87   12.43
  11  23   0   68.62   19.06
 -12 -23   0    4.79   10.71
 -12 -23   0   12.20   13.52
  12  23   0   -2.36   12.97
 -12  23   0   11.83    8.47
 -12  23   0   -7.09    7.88
 -12  23   0    2.64   11.98
   0  24   0    4.67   10.96
   0  24   0   13.04   13.47
   0  24   0   13.79   11.78
  -1 -24   0  121.47   10.21
  -1  24   0  116.00   18.66
  -1  24   0  147.16   21.88
   1  24   0  120.13   19.95
  -1  24   0   90.35   17.43
  -2 -24   0   -0.74    5.31
  -2  24   0    9.99   12.41
  -2  24   0    4.43   13.37
   2  24   0    7.38   13.03
   2  24   0  -10.38   10.35
  -2  24   0   25.88   13.73
   2  24   0   13.92   12.19
  -3 -24   0   34.37    8.45
   3  24   0   23.27   13.19
  -3  24   0   50.59   15.18
   3  24   0   63.81   17.16
  -3  24   0   46.47   15.76
   3  24   0   49.34   15.98
  -3  24   0   28.15   12.45
  -4 -24   0   -2.66    6.57
  -4  24   0  -11.70    9.15
  -4  24   0   -5.36   11.13
  -4  24   0    5.61   12.16
   4  24   0  -13.52   10.99
   4  24   0    5.00   12.31
   4  24   0    4.09   12.43
  -5 -24   0   48.51   15.31
  -5 -24   0   77.02   12.72
   5  24   0   45.69   15.56
   5  24   0  105.02   20.09
   5  24   0   58.45   17.28
  -5  24   0   52.84   14.18
  -5  24   0   63.31   14.71
  -5  24   0   40.61   19.20
  -6 -24   0   -3.02   12.61
  -6 -24   0    2.01    8.71
  -6  24   0   21.67   22.70
   6  24   0    2.13   11.73
  -6  24   0   20.21   11.04
   6  24   0   27.39   15.19
   6  24   0  -12.40   21.15
  -6  24   0   -0.66   10.12
  -7 -24   0    4.77   11.91
  -7 -24   0  -11.31    8.00
  -7  24   0    2.03    9.70
  -7  24   0    4.74   10.35
  -7  24   0    9.72   11.83
   7  24   0  -14.90   14.92
   7  24   0   -2.96   13.39
   7  24   0    7.62   13.30
  -8 -24   0    5.82   12.20
  -8 -24   0    6.28    9.67
  -8  24   0   25.23   11.51
   8  24   0    4.62   14.25
   8  24   0   -4.02   11.57
  -8  24   0    1.11    9.64
  -8  24   0   10.54   11.96
  -9 -24   0   -4.58   14.07
  -9 -24   0    8.16   10.34
  -9  24   0    8.51    9.78
  -9  24   0    9.39   11.26
   9  24   0   17.43   15.24
  -9  24   0    7.50    8.68
 -10 -24   0    0.51   12.57
 -10 -24   0    4.67   10.29
  10  24   0   28.11   16.09
 -10  24   0   13.17    9.29
 -10  24   0   13.08    9.40
 -10  24   0  -10.66   10.49
 -11 -24   0   21.44   13.60
 -11 -24   0   -5.96    9.53
 -11  24   0   22.14    9.60
 -11  24   0   24.12   14.08
  11  24   0   16.21   14.65
 -11  24   0   22.25   11.82
   0  25   0    9.62   12.11
   0  25   0   11.48   10.93
   0  25   0   11.13   13.68
   1 -25   0   -0.46    1.23
  -1 -25   0   -5.09    2.12
  -1  25   0    7.14   14.72
  -1  25   0   20.23   11.62
  -1  25   0   -1.02   11.48
   1  25   0   -2.07   12.79
   1  25   0   19.59   12.47
   1  25   0   12.68   13.56
  -2 -25   0   -8.07    2.48
  -2  25   0  -10.51   10.57
   2  25   0   14.86   15.18
   2  25   0  -17.28   11.73
  -2  25   0  -13.48   11.30
   2  25   0   -3.83   11.73
  -2  25   0    1.70   10.42
  -3 -25   0    1.37    6.06
   3  25   0    9.65   12.57
  -3  25   0   10.03   11.45
   3  25   0    5.90   13.00
  -3  25   0    0.96   11.49
   3  25   0   13.52   12.73
  -3  25   0  -10.91   10.61
  -4 -25   0   11.38    8.00
   4  25   0   28.94   15.04
   4  25   0   20.88   14.96
  -4  25   0   24.70   12.89
   4  25   0   20.03   13.15
  -4  25   0   11.09   12.62
  -4  25   0   20.63   13.20
  -5 -25   0   20.61    9.53
  -5 -25   0   12.88   12.61
   5  25   0   -7.39   20.44
   5  25   0   47.39   17.56
  -5  25   0    1.27    9.96
  -5  25   0   34.54   13.40
  -5  25   0   17.19   13.42
   5  25   0   54.13   18.34
  -6 -25   0   36.18   14.61
  -6 -25   0   42.08   11.15
   6  25   0   60.53   17.27
  -6  25   0   34.21   13.73
  -6  25   0   41.54   13.15
  -6  25   0   31.39   13.14
   6  25   0   42.43   16.00
  -7 -25   0  130.92   26.34
  -7 -25   0   67.50   16.74
  -7  25   0  108.01   17.22
   7  25   0  117.37   22.04
  -7  25   0  103.22   17.90
   7  25   0  117.62   22.97
  -7  25   0  111.51   16.93
  -8 -25   0   39.64   13.07
  -8  25   0   35.60   11.83
  -8  25   0   63.49   13.98
  -8  25   0   45.86   14.09
   8  25   0   37.78   17.53
  -9 -25   0   53.82   13.68
  -9 -25   0   39.55   15.04
  -9  25   0   48.12   12.04
  -9  25   0   61.52   16.94
   9  25   0   81.08   20.61
  -9  25   0   37.17   12.03
 -10 -25   0   -3.64   13.33
 -10 -25   0   18.55   12.76
 -10  25   0   27.53   10.50
 -10  25   0    8.34    9.33
  10  25   0   32.15   18.00
   0  26   0  136.64   22.15
   0  26   0  110.40   21.53
   0  26   0  138.42   19.50
  -1  26   0   34.19   14.27
  -1  26   0   37.12   14.56
   1  26   0   29.92   14.79
  -1  26   0    5.17   13.30
   1  26   0   38.15   13.87
   1  26   0   10.97   13.00
   2  26   0  118.51   21.68
   2  26   0   61.79   17.66
   2  26   0   46.70   14.64
  -2  26   0   45.85   15.44
  -2  26   0   67.39   17.18
  -2  26   0   76.11   16.29
   3  26   0    0.56   13.66
   3  26   0    3.74   15.71
  -3  26   0    4.28   12.04
  -3  26   0    8.78   12.78
  -3  26   0   -6.06   10.45
  -4  26   0   43.56   15.03
  -4  26   0   29.90   14.41
  -4  26   0   41.28   14.12
   4  26   0   33.90   14.93
  -5 -26   0   -3.45    7.74
  -5  26   0   -3.93    9.76
   5  26   0   11.81   14.68
  -5  26   0    0.97   11.25
  -5  26   0   12.68   11.38
   5  26   0   -2.70   11.95
  -6 -26   0   -4.85   16.42
  -6 -26   0    1.70    7.70
  -6  26   0   11.14   11.29
  -6  26   0   10.76   11.87
   6  26   0    9.77   14.51
   6  26   0   -1.02   12.74
  -6  26   0    7.65   11.61
  -7 -26   0   -8.53    8.45
  -7 -26   0  -26.13    9.34
   7  26   0   -0.85   13.56
  -7  26   0    2.39   10.24
  -7  26   0    2.04   11.81
  -7  26   0    9.75   10.59
  -8 -26   0  -13.41   11.69
  -8 -26   0  -12.33    8.82
  -8  26   0   -0.72    9.18
  -8  26   0   14.33   10.49
   8  26   0   -4.71   14.13
  -9 -26   0    4.23   10.27
  -9 -26   0   28.35   15.63
  -9  26   0   -0.29   10.09
  -9  26   0    5.73    9.51
   0  27   0   18.88   15.06
   0  27   0   37.71   22.15
   1  27   0    5.53   14.12
   1  27   0   19.74   22.60
  -1  27   0   -6.15   11.02
   2  27   0   -3.41   13.04
   2  27   0    2.81   21.18
  -2  27   0    2.95   11.31
   3  27   0    0.00   25.11
   3  27   0    8.07   15.76
  -3  27   0   -4.40   12.29
  -3  27   0    8.57   21.01
  -4  27   0   66.16   17.30
  -4  27   0   39.17   14.70
   4  27   0   45.36   16.52
   4  27   0   16.87   15.69
  -5 -27   0  -10.58    3.32
   5  27   0   28.06   15.02
   5  27   0  -20.83   13.25
  -5  27   0  -10.98    9.33
  -5  27   0   -0.24   11.09
   6  27   0   61.62   18.41
  -6  27   0   72.05   16.30
  -6  27   0   41.05   13.12
  -7 -27   0  -12.71    8.00
  -7 -27   0    0.76   12.86
  -7  27   0   -1.39    9.96
   7  27   0  -19.01   13.57
  -7  27   0    3.89   10.44
   0  28   0   69.37   18.46
   0  28   0   77.34   17.57
   1  28   0   15.40   17.44
  -1  28   0   22.44   14.07
   1  28   0   46.27   14.57
  -1  28   0   42.41   14.31
  -2  28   0   36.18   14.80
   2  28   0   74.77   18.06
   2  28   0   31.32   17.08
  -2  28   0   53.03   15.95
   3  28   0  -14.87   15.15
  -3  28   0    4.97   13.92
   3  28   0  -11.84   11.30
  -3  28   0    7.73   10.91
  -4  28   0   22.08   11.89
   4  28   0   24.12   14.95
   4  28   0   18.71   17.79
  -4  28   0   47.35   15.22
 -22   0   1   50.52   17.54
  22   0  -1   60.55    5.89
 -21   0   1   35.51   15.82
 -21   0   1  -13.67   10.54
  21   0  -1   19.60    5.50
  20   0  -1  141.62   10.29
 -20   0   1  130.65   19.54
 -20   0   1   88.40   18.62
 -19   0   1    5.80   12.59
 -19   0   1   18.57   12.32
  19   0  -1   14.03    5.95
 -18   0   1  -13.73    9.08
  18   0  -1    1.44    5.08
 -18   0   1    9.09   11.07
 -17   0   1   34.18   13.23
  17   0  -1   41.65    7.22
  17   0  -1   44.28    7.82
 -17   0   1   40.60   13.41
  16   0  -1   12.96    8.87
 -16   0   1   11.47   11.06
 -16   0   1   13.84   10.24
  16   0  -1   13.27    5.73
  16   0  -1   29.07    6.29
  15   0  -1   -6.94    5.02
  15   0  -1    1.96    5.32
 -15   0   1   15.34   10.29
  15   0  -1   -7.04    8.09
 -15   0   1   -5.69    9.40
  14   0  -1   93.63   14.12
 -14   0   1   66.62   13.90
 -14   0   1   99.25   14.11
  14   0  -1   61.93    7.95
  14   0  -1   74.50    7.84
  13   0  -1  356.38   15.06
  13   0  -1  358.36   15.74
  13   0  -1  372.55   21.69
 -13   0   1  358.82   21.78
 -13   0   1  385.82   23.67
 -12   0   1  504.68   23.96
  12   0  -1  468.22   23.12
  12   0  -1  455.40   16.95
  12   0  -1  422.32   17.36
 -12   0   1  466.15   24.64
 -11   0   1  717.16   30.52
  11   0  -1  683.70   28.49
  11   0  -1  667.50   23.52
 -11   0   1  718.92   28.81
  11   0  -1  695.90   22.54
  10   0  -1  290.96   17.11
 -10   0   1  297.80   17.03
  10   0  -1  287.14   12.13
 -10   0   1  286.30   17.70
  -9   0   1 2751.36   76.50
   9   0  -1 2620.03   71.01
  -9   0   1 2667.50   77.94
   9   0  -1 2674.39   76.57
  -8   0   1   13.22    6.09
  -8   0   1   15.02    5.81
   8   0  -1   16.20    6.12
   8   0  -1   16.03    3.67
   7   0  -1 1481.44   40.82
   7   0  -1 1526.65   44.96
  -7   0   1 1503.52   44.69
  -6   0   1  387.98   16.00
   6   0  -1  414.74   13.38
   6   0  -1  416.84   16.43
  -6   0   1  428.39   17.39
   5   0  -1 2005.67   52.55
  -5   0   1 1945.10   53.98
   5   0  -1 1984.27   54.10
  -5   0   1 1921.68   54.91
  -4   0   1  128.38    7.12
   4   0  -1  119.88    7.05
   4   0  -1  119.80    5.27
  -4   0   1  127.96    8.15
  -3   0   1 1330.29   35.25
   3   0  -1 1348.02   35.27
  -3   0   1 1304.92   33.13
  -3   0   1 1187.72   34.03
   3   0  -1 1162.58   34.02
   2   0   1    7.03    2.40
   2   0   1    5.07    1.71
  -2   0  -1    7.93    2.71
  -2   0  -1    5.30    2.11
  -3   0  -1 2425.33   66.12
   3   0   1 2445.45   64.24
  -3   0  -1 2532.74   64.37
   4   0   1 6076.78  155.22
   4   0   1 6135.03  157.88
  -4   0  -1 6136.20  157.93
  -4   0  -1 6017.32  155.26
   5   0   1  196.48   11.69
   5   0   1  225.23    9.49
  -5   0  -1  229.96    9.64
  -5   0  -1  216.55   12.76
   6   0   1   71.10    8.65
   6   0   1   75.28    6.54
  -6   0  -1   84.84    6.61
  -7   0  -1    7.59    6.02
   7   0   1    7.94    3.83
   7   0   1    4.38    6.01
  -7   0  -1    6.74    4.11
   8   0   1   48.04    8.32
  -8   0  -1   40.44    8.39
   8   0   1   35.33    5.43
  -8   0  -1   44.28    5.92
  -9   0  -1 1268.35   42.89
   9   0   1 1268.63   37.49
   9   0   1 1307.15   42.93
  -9   0  -1 1265.25   37.81
 -10   0  -1  188.30   11.37
  10   0   1  169.35   14.01
 -10   0  -1  191.07   15.41
  10   0   1  178.70   10.66
  11   0   1  111.78   13.45
 -11   0  -1  128.65   10.10
  11   0   1  122.84    9.27
 -11   0  -1  140.69   15.16
  12   0   1   33.82    6.51
  12   0   1   40.69   17.04
 -12   0  -1   52.94   11.24
 -12   0  -1   30.68    6.85
  13   0   1  543.37   27.39
 -13   0  -1  533.98   27.75
  13   0   1  524.69   20.56
 -13   0  -1  552.23   21.24
 -13   0  -1  529.09   29.48
 -14   0  -1    8.09    8.88
  14   0   1   26.65    9.68
  14   0   1   10.49    5.90
 -14   0  -1   -4.37    8.55
 -15   0  -1  -12.77   10.82
 -15   0  -1   -2.56   11.24
  15   0   1   10.54    9.20
  15   0   1    2.94    5.88
 -16   0  -1   18.54   12.57
  16   0   1   18.79    7.48
 -16   0  -1    4.52   10.73
  16   0   1   10.44    6.73
  17   0   1   31.00    7.69
 -17   0  -1   39.91   14.36
 -17   0  -1   30.98   13.62
  17   0   1   23.19    6.53
 -18   0  -1   26.62   13.86
 -18   0  -1   35.65   14.81
  18   0   1   37.84    8.06
  19   0   1    8.63    3.37
 -19   0  -1    2.83   12.84
 -19   0  -1  -13.10   10.79
  19   0   1    6.31    6.95
  20   0   1   17.20    7.71
 -20   0  -1   19.35   14.15
 -20   0  -1   14.09   13.00
 -21   0  -1   44.26   25.46
 -21   0  -1    6.46   13.07
  21   0   1   33.92    8.82
 -22  -1   1   50.73   14.74
 -22  -1   1   17.54   15.61
  22   1  -1   61.01    8.50
 -22   1   1   41.98   14.44
 -21  -1   1   -4.33   12.30
 -21  -1   1    6.50   13.46
 -21   1   1   13.87   12.17
  21   1  -1    3.60    6.67
 -21   1   1   30.30   14.04
  20  -1  -1    8.82    2.11
 -20  -1   1   15.27   13.49
 -20  -1   1   43.58   15.34
 -20   1   1   20.52   12.41
 -20   1   1   -4.02   12.57
  20   1  -1   11.36    6.29
 -19  -1   1   44.93   15.24
 -19  -1   1   70.42   16.47
  19  -1  -1   75.38    9.80
 -19   1   1   48.76   15.44
 -19   1   1   49.63   14.68
  19   1  -1   69.19    9.03
 -18  -1   1   24.51   13.25
 -18  -1   1   33.71   13.69
  18  -1  -1   39.30    6.17
  18   1  -1   23.55   11.88
  18   1  -1   35.48    7.64
 -18   1   1   43.79   14.17
 -18   1   1   39.04   13.87
 -17  -1   1   35.58   13.29
 -17  -1   1   38.89   13.60
  17  -1  -1   42.23    6.28
 -17   1   1   17.73   11.32
 -17   1   1   40.64   13.00
  17   1  -1   24.02   11.57
  17   1  -1   45.29    8.60
  17   1  -1   50.53    7.76
 -16  -1   1  159.97   18.70
 -16  -1   1  183.11   21.25
  16  -1  -1  187.48   10.41
  16  -1  -1  168.63   11.93
 -16   1   1  169.94   18.30
  16   1  -1  162.35   17.82
  16   1  -1  197.86   13.41
 -16   1   1  194.95   33.92
  16   1  -1  169.35   11.84
 -15  -1   1  162.58   17.50
  15  -1  -1  152.53    9.73
  15  -1  -1  141.99   10.33
 -15  -1   1  184.04   20.74
 -15   1   1  174.62   18.84
 -15   1   1  180.10   17.53
  15   1  -1  154.34   11.47
  15   1  -1  161.01   18.29
  15   1  -1  179.43   17.36
 -14  -1   1   82.18   13.16
  14  -1  -1   72.17    7.65
  14  -1  -1   79.24    7.49
  14  -1  -1   95.27   13.89
 -14  -1   1   72.03   13.63
 -14   1   1   57.99   12.92
 -14   1   1   84.01   13.10
  14   1  -1   75.97    8.42
  14   1  -1   75.44   13.57
  13  -1  -1  571.36   20.28
  13  -1  -1  591.76   27.32
 -13  -1   1  555.98   28.88
 -13  -1   1  607.91   28.03
  13  -1  -1  554.56   19.32
  13   1  -1  565.98   21.40
 -13   1   1  637.89   28.17
  13   1  -1  575.40   27.64
 -13   1   1  627.85   29.97
 -12  -1   1   89.31   13.67
  12  -1  -1  108.27   12.77
  12  -1  -1   79.49    6.79
  12  -1  -1   77.61    7.49
  12   1  -1   79.60    8.45
 -12   1   1  100.16   12.78
 -12   1   1   69.86   12.09
  12   1  -1   81.86   12.33
 -11  -1   1  995.45   35.34
  11  -1  -1  946.51   27.95
  11  -1  -1  997.46   35.43
 -11  -1   1  952.59   37.02
  11  -1  -1  972.20   28.79
 -11   1   1  971.65   35.19
 -11   1   1  939.58   36.23
  11   1  -1  908.35   35.13
  11   1  -1  908.90   29.67
  10  -1  -1  240.91   10.85
  10  -1  -1  250.07   15.49
 -10  -1   1  294.70   18.52
 -10  -1   1  272.09   16.69
  10  -1  -1  248.49   10.35
 -10   1   1  270.66   16.20
  10   1  -1  251.35   16.60
  10   1  -1  251.47   12.03
 -10   1   1  285.95   17.06
   9  -1  -1  109.61    6.99
  -9  -1   1  131.67   11.66
   9  -1  -1  119.60    6.60
  -9  -1   1  129.58   12.51
   9  -1  -1  103.47   10.69
  -9   1   1  138.34   12.66
   9   1  -1  124.06   11.90
   9   1  -1  126.01    8.49
  -9   1   1  123.04   11.61
   8  -1  -1  532.94   17.34
   8  -1  -1  577.36   22.13
  -8  -1   1  602.32   22.51
   8  -1  -1  548.37   17.02
  -8  -1   1  558.32   23.49
   8   1  -1  544.71   21.00
  -8   1   1  576.43   22.97
   8   1  -1  589.09   22.62
  -8   1   1  616.47   22.44
   8   1  -1  573.32   19.03
  -7  -1   1   42.08    7.04
   7  -1  -1   46.99    4.12
   7  -1  -1   45.69    6.81
  -7  -1   1   54.02    8.24
   7   1  -1   46.66    5.78
  -7   1   1   42.30    7.14
   7   1  -1   51.34    7.33
  -7   1   1   62.28    8.00
   7   1  -1   47.60    5.51
   6  -1  -1  667.25   18.63
   6  -1  -1  665.11   22.46
  -6  -1   1  612.72   23.47
  -6  -1   1  678.13   22.83
   6  -1  -1  672.07   18.95
   6   1  -1  677.74   20.45
  -6   1   1  674.94   22.59
  -6   1   1  651.73   23.04
   6   1  -1  625.30   21.05
   6   1  -1  654.60   22.58
  -5  -1   1 1412.72   41.99
   5  -1  -1 1446.74   37.19
  -5  -1   1 1384.35   40.65
   5  -1  -1 1408.94   37.01
   5  -1  -1 1385.02   40.42
   5   1  -1 1491.31   41.09
   5   1  -1 1444.70   39.03
   5   1  -1 1479.52   39.69
  -5   1   1 1373.13   40.43
  -5   1   1 1445.92   41.37
   4  -1  -1  237.90    9.87
  -4  -1   1  239.88   10.25
  -4  -1   1  265.75   11.50
   4  -1  -1  238.50    7.21
   4  -1  -1  229.77    7.14
   4   1  -1  266.04   11.41
   4   1  -1  236.14   10.22
  -4   1   1  254.33   10.51
   4   1  -1  254.97    9.56
  -4   1   1  252.81   10.08
   4   1  -1  261.58    9.25
  -3  -1   1  764.86   22.19
   3  -1  -1  631.88   20.22
  -3  -1   1  713.56   20.93
  -3  -1   1  745.10   20.58
   3  -1  -1  735.52   21.09
   3   1  -1  751.22   22.00
  -3   1   1  657.80   20.40
   3   1  -1  730.44   20.98
  -3   1   1  748.87   21.21
   3   1  -1  747.93   20.60
  -2  -1   1  286.59    9.12
  -2  -1   1  302.08   10.01
  -2   1   1  300.97    9.11
   2   1  -1  292.98    9.25
  -2   1   1  268.10    8.47
   2  -1   1 1484.04   38.79
  -2  -1  -1 1515.91   40.43
  -2  -1  -1 1446.29   39.57
  -2   1  -1 1496.90   40.27
   2   1   1 1432.60   39.44
  -2   1  -1 1459.70   38.77
   2   1   1 1513.71   40.40
  -3  -1  -1  849.75   23.79
   3  -1   1  734.48   22.39
  -3  -1  -1  847.97   25.14
   3   1   1  854.73   25.53
  -3   1  -1  763.15   22.48
  -3   1  -1  776.43   24.74
   3   1   1  865.49   25.17
   4  -1   1   46.03    6.18
   4  -1   1   39.11    4.18
  -4  -1  -1   61.60    7.37
   4   1   1   63.44    6.00
   4   1   1   52.50    7.08
  -4   1  -1   44.08    4.45
  -4   1  -1   35.71    6.83
   5  -1   1  128.03    9.61
  -5  -1  -1  117.82    7.79
   5  -1   1  125.86    6.84
  -5  -1  -1  113.80    9.56
   5   1   1  107.20    9.67
   5   1   1  114.24    7.77
  -5   1  -1  114.71    6.74
  -5   1  -1  117.83   10.15
   6  -1   1 1246.47   35.52
  -6  -1  -1 1348.94   43.79
   6  -1   1 1249.71   39.51
  -6  -1  -1 1294.29   37.03
  -6   1  -1 1288.79   47.45
   6   1   1 1285.89   40.09
  -6   1  -1 1285.40   35.74
   6   1   1 1243.32   36.66
   7  -1   1  454.03   15.76
  -7  -1  -1  458.21   17.29
  -7  -1  -1  493.41   20.40
   7  -1   1  475.70   20.04
   7   1   1  462.25   17.00
  -7   1  -1  457.04   20.39
   7   1   1  478.69   20.54
  -7   1  -1  460.96   15.91
  -8  -1  -1   63.03    9.47
   8  -1   1   74.29    9.72
  -8  -1  -1   71.69    7.54
   8  -1   1   65.83    6.48
   8   1   1   76.70    7.60
  -8   1  -1   67.65    6.52
  -8   1  -1   81.05   11.30
   8   1   1   52.57    9.39
   9  -1   1  191.90   13.69
   9  -1   1  186.00    9.94
  -9  -1  -1  207.92   15.35
  -9  -1  -1  203.79   11.71
   9   1   1  176.18   14.41
  -9   1  -1  194.92   14.95
  -9   1  -1  200.36   10.32
   9   1   1  186.85   11.01
  10  -1   1   35.15    5.89
  10  -1   1   35.90    8.88
 -10  -1  -1   34.44   10.04
 -10  -1  -1   28.36    6.27
  10   1   1   34.37    9.51
 -10   1  -1   36.59    5.98
 -10   1  -1   33.26    9.53
  10   1   1   34.64    6.55
 -11  -1  -1   49.60   11.18
  11  -1   1   48.45    6.43
 -11  -1  -1   36.79    7.07
  11  -1   1   37.35    9.42
 -11   1  -1   42.68    6.56
  11   1   1   42.81   10.47
  11   1   1   47.58    7.26
 -11   1  -1   61.63   11.46
 -12  -1  -1   66.85   12.60
  12  -1   1   70.58    7.76
  12  -1   1   54.52   12.37
 -12  -1  -1   60.22    8.69
 -12  -1  -1   57.50   11.87
 -12   1  -1   70.19    7.89
  12   1   1   63.29    8.22
  12   1   1   86.02   21.94
 -12   1  -1   91.33   13.62
 -13  -1  -1   95.74   14.59
  13  -1   1   92.26    8.80
 -13  -1  -1  103.09   10.47
 -13  -1  -1   81.87   13.91
  13   1   1   88.26   13.71
 -13   1  -1   82.20   13.57
 -13   1  -1   69.81   13.41
 -13   1  -1   86.69    9.29
  13   1   1   92.45   10.00
 -14  -1  -1  243.55   20.60
  14  -1   1  234.67   12.69
 -14  -1  -1  190.52   20.74
  14   1   1  225.22   18.36
 -14   1  -1  195.07   20.44
  14   1   1  214.47   19.25
 -14   1  -1  223.32   20.03
 -15  -1  -1   42.15   13.47
  15   1   1   27.65   11.18
 -15   1  -1    7.81   10.58
 -15   1  -1   21.91   14.42
  15   1   1   26.98    7.47
 -16  -1  -1   31.94   13.32
 -16  -1  -1   10.57   11.72
  16  -1   1   19.80    6.58
  16  -1   1   26.62    7.39
  16   1   1   -5.71   10.64
 -16   1  -1   20.51   10.78
  16   1   1   28.18    8.03
 -16   1  -1   21.53   11.55
  17  -1   1  141.72   11.33
  17  -1   1  136.49   11.34
 -17  -1  -1  103.65   18.58
 -17  -1  -1  133.43   19.84
  17   1   1  143.79   12.62
 -17   1  -1  113.84   18.32
 -17   1  -1   94.67   17.05
 -18  -1  -1   59.62   15.71
 -18  -1  -1   44.09   15.08
  18  -1   1   61.68    8.46
  18   1   1   52.63    9.30
 -18   1  -1   52.74   15.00
 -18   1  -1   61.15   16.18
  19  -1   1  105.04   10.78
 -19  -1  -1   62.87   16.93
 -19  -1  -1   98.66   19.56
 -19   1  -1  101.19   19.48
  19   1   1  130.78   13.15
 -19   1  -1   83.07   17.35
  20  -1   1   21.96    6.92
 -20  -1  -1   10.38   14.27
 -20  -1  -1   10.98   13.51
 -20   1  -1   23.21   14.39
 -20   1  -1   21.90   13.21
  20   1   1    9.86    8.06
  21  -1   1   15.00    6.12
 -21  -1  -1    6.97   15.66
 -21  -1  -1    9.42   21.65
  21   1   1   17.34    8.25
 -21   1  -1   25.74   14.34
 -22  -2   1   30.52   13.59
 -22  -2   1   52.32   18.28
 -22   2   1   36.39   13.57
 -22   2   1   38.36   16.23
  22   2  -1   30.99    8.77
 -21  -2   1   71.47   16.55
 -21  -2   1   62.71   18.29
 -21   2   1   49.80   16.37
 -21   2   1   61.28   15.92
  21   2  -1   75.99   10.48
 -20  -2   1   31.78   13.60
 -20  -2   1   34.52   15.41
 -20   2   1   45.77   14.29
  20   2  -1   43.30   14.57
  20   2  -1   34.41    8.85
 -20   2   1   57.11   15.92
 -19  -2   1   76.11   18.03
 -19  -2   1   62.59   15.50
 -19   2   1   47.01   15.05
 -19   2   1   33.77   12.76
  19   2  -1   59.22    9.35
  18  -2  -1   16.69    3.66
 -18  -2   1   18.99   12.21
  18  -2  -1   22.24    3.66
 -18  -2   1    4.93   11.32
  18   2  -1    1.95    7.03
  18   2  -1   10.91   11.13
  18   2  -1    9.93    3.11
 -18   2   1    8.63   11.23
 -18   2   1    2.00   11.40
  17  -2  -1  142.92    8.14
 -17  -2   1  126.51   18.11
 -17  -2   1  153.66   20.52
  17  -2  -1  146.16    7.76
 -17   2   1  149.02   19.80
 -17   2   1  135.98   17.87
  17   2  -1  141.05   12.35
  17   2  -1  130.31   18.03
  16  -2  -1   84.05    7.06
 -16  -2   1   71.72   13.99
  16  -2  -1   83.07    6.72
 -16  -2   1   74.81   15.33
  16   2  -1   89.52   14.59
 -16   2   1   96.72   16.17
  16   2  -1   80.25    9.93
 -16   2   1   76.88   13.64
  15  -2  -1   43.75    5.37
 -15  -2   1   19.08   11.82
 -15  -2   1   48.95   12.32
  15   2  -1   37.29    9.21
 -15   2   1   22.86   11.00
  15   2  -1   34.05   10.83
 -15   2   1   50.33   12.26
 -14  -2   1   78.80   13.33
  14  -2  -1   86.03    6.89
 -14  -2   1  108.32   15.79
 -14   2   1  112.69   15.14
  14   2  -1  104.32   11.02
  14   2  -1  108.84   15.06
 -14   2   1  100.74   13.68
  14   2  -1  114.64   10.48
  13  -2  -1  495.75   16.44
 -13  -2   1  490.87   25.54
 -13  -2   1  512.77   27.65
  13  -2  -1  482.23   17.01
  13   2  -1  510.67   20.50
 -13   2   1  537.96   26.77
 -13   2   1  536.85   26.03
  13   2  -1  527.49   21.73
  13   2  -1  506.39   26.66
  12  -2  -1  109.45    6.63
 -12  -2   1  129.72   14.49
  12  -2  -1  110.04    7.26
 -12  -2   1   96.78   13.63
 -12   2   1   95.93   12.54
  12   2  -1  116.40   10.75
  12   2  -1  124.44   14.44
 -12   2   1  102.56   13.37
  12   2  -1  120.04   10.00
  11  -2  -1  283.59   10.59
  11  -2  -1  273.75   11.10
 -11  -2   1  302.72   19.98
 -11  -2   1  312.93   18.72
  11   2  -1  288.75   14.94
  11   2  -1  316.56   18.87
  11   2  -1  283.36   14.06
 -11   2   1  279.17   17.66
 -11   2   1  307.67   19.18
  10  -2  -1 1424.95   39.61
 -10  -2   1 1549.80   47.79
 -10  -2   1 1455.29   49.13
  10  -2  -1 1409.37   39.06
  10   2  -1 1459.78   43.13
  10   2  -1 1469.05   43.87
  10   2  -1 1466.37   47.69
 -10   2   1 1486.31   48.07
 -10   2   1 1434.32   46.62
  -9  -2   1   64.49   10.15
   9  -2  -1   73.69    4.66
  -9  -2   1   77.96   10.04
   9  -2  -1   80.41    5.22
   9   2  -1   79.69    7.94
   9   2  -1  109.04   12.19
   9   2  -1   80.22    8.45
  -9   2   1   71.35    9.27
  -9   2   1   59.17    8.70
  -8  -2   1  536.66   21.60
  -8  -2   1  522.63   22.73
   8  -2  -1  507.38   15.05
  -8   2   1  526.86   21.17
   8   2  -1  512.75   18.82
   8   2  -1  546.23   21.49
   8   2  -1  544.55   19.32
  -8   2   1  528.93   21.75
  -7  -2   1  405.68   18.75
   7  -2  -1  402.45   11.70
  -7  -2   1  411.49   20.23
  -7   2   1  401.13   17.25
   7   2  -1  413.84   15.78
  -7   2   1  439.71   17.38
   7   2  -1  403.11   17.55
   7   2  -1  405.39   15.50
   6  -2  -1  930.96   25.05
  -6  -2   1  968.16   30.77
  -6  -2   1 1002.20   32.41
   6   2  -1  948.87   29.19
  -6   2   1  956.81   30.39
   6   2  -1  984.15   28.96
  -6   2   1  961.22   30.23
   6   2  -1 1006.06   31.01
  -5  -2   1 1478.10   43.43
  -5  -2   1 1561.47   45.13
  -5   2   1 1470.57   42.95
   5   2  -1 1516.58   42.30
   5   2  -1 1527.70   42.68
   5   2  -1 1526.57   43.69
  -5   2   1 1604.75   43.54
  -4  -2   1  650.13   22.33
  -4  -2   1  675.40   21.34
  -4   2   1  688.57   20.77
   4   2  -1  685.40   20.77
   4   2  -1  653.41   22.14
   4   2  -1  694.24   20.62
  -4   2   1  640.34   20.42
   4   2  -1  665.58   21.66
  -3  -2   1  619.00   19.25
  -3  -2   1  652.57   20.40
  -3  -2   1  638.16   19.42
  -3   2   1  629.16   18.56
   3   2  -1  676.55   20.46
   3   2  -1  607.78   19.26
   3   2  -1  634.25   19.43
  -2  -2   1 1040.96   27.99
  -2  -2   1 1058.62   28.61
   2  -2  -1  983.15   26.66
  -2  -2   1 1041.07   28.32
  -2   2   1  942.26   26.34
  -2   2   1 1008.68   26.69
   2   2  -1 1020.90   28.25
  -1  -2  -1   68.90    4.32
  -1  -2  -1   69.85    4.50
  -1   2  -1   74.30    3.84
  -1   2  -1   60.03    3.38
   2  -2   1  805.86   22.16
  -2  -2  -1  785.27   23.44
  -2  -2  -1  819.27   23.81
  -2   2  -1  804.46   22.06
   2   2   1  813.56   23.80
   2   2   1  790.96   23.38
  -3  -2  -1  161.13    9.39
  -3  -2  -1  177.32    8.98
   3  -2   1  159.43    6.79
   3   2   1  168.76    9.32
  -3   2  -1  171.47    6.82
   3   2   1  160.65    8.60
   4   2   1 9999.00  255.72
   5  -2   1  197.91    8.62
  -5  -2  -1  248.96   11.38
  -5  -2  -1  221.56   12.45
   5   2   1  220.05   12.30
  -5   2  -1  218.77   12.18
   5   2   1  234.61   10.96
  -5   2  -1  204.93    8.66
   6  -2   1  667.15   20.65
  -6  -2  -1  743.89   24.06
  -6  -2  -1  728.21   25.72
   6   2   1  708.13   23.10
   6   2   1  670.23   25.18
  -6   2  -1  668.06   20.66
   7  -2   1  559.64   17.86
  -7  -2  -1  572.98   20.47
  -7  -2  -1  590.25   23.27
   7   2   1  558.62   22.78
   7   2   1  557.21   20.08
  -7   2  -1  556.84   22.78
  -7   2  -1  569.62   17.96
  -8  -2  -1  342.87   15.67
  -8  -2  -1  389.02   18.81
   8  -2   1  369.39   13.52
   8   2   1  365.71   15.65
  -8   2  -1  397.94   19.31
   8   2   1  375.21   18.58
  -9  -2  -1  375.36   20.41
   9  -2   1  377.28   14.39
  -9  -2  -1  374.25   16.82
  -9   2  -1  405.40   14.78
   9   2   1  381.05   16.54
  -9   2  -1  429.67   21.09
   9   2   1  434.90   21.19
  10  -2   1  424.64   15.49
 -10  -2  -1  406.08   17.93
 -10  -2  -1  445.91   22.02
 -10   2  -1  437.25   22.44
 -10   2  -1  410.50   15.66
  10   2   1  401.66   17.60
  10   2   1  428.66   21.87
 -11  -2  -1  334.09   20.35
 -11  -2  -1  311.01   15.78
  11  -2   1  306.44   13.28
  11   2   1  337.42   20.36
 -11   2  -1  303.22   19.83
  11   2   1  309.99   15.42
 -11   2  -1  317.11   13.52
 -12  -2  -1  458.66   26.38
 -12  -2  -1  439.24   19.79
  12  -2   1  443.65   16.72
 -12  -2  -1  444.49   24.55
 -12   2  -1  444.51   23.93
  12   2   1  397.73   23.46
  12   2   1  444.06   19.42
 -12   2  -1  444.25   16.98
 -13  -2  -1   26.02   10.73
  13  -2   1   59.50    7.02
 -13  -2  -1   28.90   10.49
 -13   2  -1   45.19   12.08
  13   2   1   39.31   10.86
 -13   2  -1   39.97    6.26
  13   2   1   45.95    8.18
 -14  -2  -1   14.19   11.00
 -14  -2  -1   40.62   11.82
  14  -2   1   43.40    6.80
  14   2   1   33.76    8.24
  14   2   1   43.75   11.85
 -14   2  -1   47.50   11.88
 -14   2  -1   24.38   10.79
 -15  -2  -1   13.42   11.81
 -15  -2  -1   -3.29    9.80
  15  -2   1   13.03    5.38
  15   2   1   10.41    9.22
  15   2   1   20.79    7.79
 -15   2  -1   -5.77    9.55
 -15   2  -1   11.72   11.30
  15   2   1    3.91    7.51
 -16  -2  -1   30.85   13.10
  16  -2   1   38.39    7.33
 -16  -2  -1   24.54   12.37
  16   2   1   20.15   11.99
 -16   2  -1   19.02   11.56
  16   2   1   15.46    7.48
 -16   2  -1   30.55   12.93
  16   2   1   20.69    8.48
 -17  -2  -1   20.23   13.48
  17  -2   1   33.45    6.46
 -17  -2  -1   30.65   13.82
  17   2   1   12.18   11.36
  17   2   1   14.61    7.99
 -17   2  -1   22.02   12.42
 -17   2  -1   33.47   13.41
 -18  -2  -1    9.40   12.22
  18  -2   1   17.74    5.84
 -18  -2  -1   -2.36   12.02
 -18   2  -1   18.94   12.47
  18   2   1   18.07    8.26
 -18   2  -1   10.19   11.87
 -19  -2  -1   29.53   15.39
  19  -2   1   32.15    6.14
 -19  -2  -1   44.52   15.60
  19   2   1   18.38    8.57
 -19   2  -1   11.56   13.82
 -19   2  -1   47.93   14.96
 -20  -2  -1   61.87   17.81
 -20  -2  -1   54.88   16.50
  20  -2   1   44.38    6.19
 -20   2  -1   42.85   15.03
 -20   2  -1   31.36   14.87
  20   2   1   39.77   10.18
 -21  -2  -1    8.09   13.35
 -21   2  -1    9.75   13.23
 -21   2  -1   18.00   14.19
 -22  -3   1   20.16   16.33
 -22   3   1    7.30   12.09
 -21  -3   1   19.01   15.39
 -21  -3   1   13.32   12.05
 -21   3   1   -4.43   11.88
  21   3  -1    7.43    3.53
  21   3  -1   -1.82   19.24
  21   3  -1   15.84    8.51
 -21   3   1    5.36   11.13
 -20  -3   1   23.09   12.94
 -20  -3   1   29.86   15.04
  20   3  -1   67.24   10.41
 -20   3   1   53.28   15.41
  20   3  -1   48.45   15.21
 -20   3   1   33.62   15.08
 -19  -3   1   -6.94   11.06
 -19  -3   1   10.66   13.28
 -19   3   1   -3.58    9.93
  19   3  -1    0.45    7.36
 -19   3   1    9.43   11.42
 -18  -3   1   26.88   13.20
 -18  -3   1    2.37   11.38
 -18   3   1   20.96   12.14
 -18   3   1   22.25   12.73
  18   3  -1   34.19   13.63
  18   3  -1   18.92    8.02
 -17  -3   1   57.87   14.37
 -17  -3   1   55.78   15.21
 -17   3   1   34.37   12.19
  17   3  -1   61.31   10.11
 -17   3   1   61.56   15.10
  17   3  -1   70.26   10.58
  17   3  -1   55.68   13.59
 -16  -3   1   38.83   13.30
 -16   3   1   56.83   12.94
  16   3  -1   38.66   11.74
 -16   3   1   35.83   12.53
  16   3  -1   43.23    9.14
  16   3  -1   29.66    8.49
  15  -3  -1   68.72    4.96
 -15  -3   1   57.03   13.35
  15  -3  -1   72.14    4.57
 -15  -3   1   58.10   21.05
 -15   3   1   72.77   14.24
  15   3  -1   86.02   14.68
 -15   3   1   56.71   12.79
  15   3  -1   74.75   10.89
  15   3  -1   81.80   10.50
  14  -3  -1  312.58   10.87
 -14  -3   1  340.15   23.88
 -14  -3   1  337.27   21.93
  14  -3  -1  307.57   10.45
  14   3  -1  330.55   21.60
  14   3  -1  317.62   17.94
 -14   3   1  296.62   21.99
  14   3  -1  320.20   19.62
 -14   3   1  338.21   21.74
 -13  -3   1  133.47   16.84
  13  -3  -1  142.81    6.68
  13  -3  -1  140.42    6.33
 -13  -3   1  127.02   15.27
 -13   3   1  127.57   15.25
  13   3  -1  134.84   12.69
  13   3  -1  156.79   11.75
 -13   3   1  168.59   16.89
  12  -3  -1  390.57   12.22
 -12  -3   1  382.87   23.42
 -12  -3   1  387.42   22.13
 -12   3   1  412.63   21.91
  12   3  -1  423.07   19.53
  12   3  -1  418.44   18.23
 -12   3   1  396.98   22.28
  12   3  -1  402.06   22.50
 -11  -3   1  477.22   24.58
  11  -3  -1  425.73   13.06
 -11  -3   1  451.82   22.58
  11   3  -1  465.45   22.96
 -11   3   1  467.58   22.01
  11   3  -1  446.04   19.00
  11   3  -1  421.29   19.48
 -11   3   1  411.72   21.60
  10  -3  -1  535.75   15.99
 -10  -3   1  570.58   24.86
  10  -3  -1  537.07   15.65
 -10  -3   1  560.22   26.02
 -10   3   1  579.65   24.70
  10   3  -1  553.65   24.47
 -10   3   1  584.31   24.31
  10   3  -1  586.22   22.50
  10   3  -1  577.09   21.63
   9  -3  -1  401.89   11.41
   9  -3  -1  378.72   11.60
  -9  -3   1  386.01   20.53
  -9  -3   1  410.67   19.39
  -9   3   1  451.43   19.49
  -9   3   1  399.75   19.26
   9   3  -1  443.68   20.08
   9   3  -1  390.33   16.75
   9   3  -1  398.03   17.47
   8  -3  -1  207.67    6.72
  -8  -3   1  252.74   14.35
  -8  -3   1  255.21   15.68
  -8   3   1  231.48   15.60
   8   3  -1  237.92   13.03
  -8   3   1  245.73   13.85
   8   3  -1  248.22   14.46
   8   3  -1  233.20   12.15
  -7  -3   1  358.74   16.33
  -7  -3   1  366.89   17.84
   7   3  -1  327.49   15.00
  -7   3   1  377.69   16.07
  -7   3   1  358.34   15.76
   7   3  -1  349.38   14.85
   7   3  -1  367.31   16.68
  -6  -3   1  693.04   24.12
  -6  -3   1  726.95   32.91
  -6   3   1  699.19   23.30
   6   3  -1  693.02   24.34
   6   3  -1  683.64   22.95
   6   3  -1  682.00   23.33
  -6   3   1  698.76   23.41
  -5  -3   1 1649.45   49.21
  -5  -3   1 1664.49   47.92
  -5   3   1 1735.99   47.01
   5   3  -1 1708.32   48.20
   5   3  -1 1679.66   47.69
  -5   3   1 1731.47   47.19
   5   3  -1 1637.22   47.19
  -4  -3   1 2859.29   75.51
  -4  -3   1 2811.27   76.43
   4   3  -1 2845.24   76.43
   4   3  -1 2786.74   75.30
  -4   3   1 2830.57   73.90
  -4   3   1 2772.44   71.18
   4   3  -1 2876.30   75.52
  -4   3   1 2795.67   71.16
   4   3  -1 2784.92   74.90
  -3  -3   1  216.56    9.87
  -3  -3   1  201.29    9.84
  -3   3   1  233.19    8.05
   3   3  -1  210.28   11.00
  -3   3   1  228.42    7.25
  -3   3   1  226.67    7.41
   3   3  -1  226.73   10.11
  -2  -3   1   46.52    4.65
  -2  -3   1   52.04    4.85
  -2  -3   1   54.55    5.10
  -2   3   1   50.00    2.44
   2   3  -1   49.08    5.18
   2   3  -1   47.84    4.74
   2   3  -1   50.10    4.40
  -2   3   1   51.88    3.56
  -1  -3   1  225.86    9.29
   1  -3  -1  244.74    8.27
  -1  -3   1  251.56    8.70
  -1  -3   1  266.45    9.23
   1  -3  -1  226.71    8.50
   1   3  -1  250.80    9.63
   1   3  -1  218.79    8.78
  -1   3   1  251.11    8.69
  -1   3   1  251.68    8.26
   1   3  -1  261.05    8.78
   0  -3   1 2681.35   74.87
   0   3   1 3068.17   74.49
  -1  -3  -1  397.97   13.35
  -1  -3  -1  390.30   13.67
   1  -3   1  421.14   13.10
   1  -3   1  404.91   12.08
   1   3   1  411.73   13.36
   1   3   1  405.64   13.64
  -1   3  -1  400.33   12.93
  -1   3  -1  392.46   11.89
   2  -3   1 3560.26   91.98
  -2  -3  -1 3673.35   93.55
  -2  -3  -1 3655.72   93.66
   2   3   1 3475.33   98.87
  -2   3  -1 3580.56   91.85
   2   3   1 3494.16   99.14
  -3  -3  -1  549.84   18.44
   3  -3   1  494.25   16.77
  -3  -3  -1  493.23   18.33
   3   3   1  528.90   18.53
   3   3   1  510.08   18.08
  -3   3  -1  542.10   15.69
   4  -3   1 3922.68  101.46
  -4  -3  -1 3918.39  104.20
  -4  -3  -1 4023.74  105.28
   4   3   1 3869.61  105.00
   4   3   1 4059.13  104.35
  -4   3  -1 3946.85  101.37
  -5  -3  -1  590.48   20.68
   5  -3   1  541.76   17.19
  -5  -3  -1  602.60   21.91
  -5   3  -1  542.84   20.80
   5   3   1  572.71   21.74
  -5   3  -1  536.91   17.09
   5   3   1  612.10   20.65
   6  -3   1  924.89   27.40
  -6  -3  -1  970.25   32.70
  -6  -3  -1  998.47   31.08
  -6   3  -1  967.71   27.47
   6   3   1  973.73   32.83
  -6   3  -1 1001.09   34.67
   6   3   1 1003.96   31.00
  -7  -3  -1  136.13    9.68
  -7  -3  -1  142.75   11.59
   7  -3   1  122.18    6.91
  -7   3  -1  132.90    7.04
   7   3   1  120.71    9.67
   7   3   1  139.29   11.38
  -7   3  -1  133.07   11.78
   8  -3   1  125.76    7.23
  -8  -3  -1  122.20   11.92
  -8  -3  -1  127.95   10.49
   8   3   1  127.04   11.86
  -8   3  -1  136.82    8.38
  -8   3  -1  119.12   12.38
   8   3   1  136.37   10.20
   9  -3   1  104.68    7.10
  -9  -3  -1   97.46   10.08
  -9  -3  -1  121.15   13.36
   9   3   1  101.03   12.37
  -9   3  -1  119.34    7.41
   9   3   1  107.04   10.05
  -9   3  -1   95.78   12.05
 -10  -3  -1    9.62    6.00
  10  -3   1    8.32    3.96
 -10  -3  -1   10.83    7.64
  10   3   1   12.57    6.14
 -10   3  -1    6.52    3.95
 -10   3  -1   12.98    8.06
  10   3   1   11.91    7.54
 -11  -3  -1  129.00   11.49
 -11  -3  -1  140.01   16.07
 -11  -3  -1  137.83   16.23
  11  -3   1  120.36    8.08
 -11   3  -1  148.53   15.32
 -11   3  -1  121.95    8.58
  11   3   1  145.72   11.64
  11   3   1  136.88   14.85
 -12  -3  -1  277.60   19.97
 -12  -3  -1  323.95   16.88
  12  -3   1  302.93   12.83
 -12  -3  -1  313.33   22.62
 -12   3  -1  321.21   21.06
 -12   3  -1  310.29   13.15
  12   3   1  266.23   20.45
  12   3   1  347.33   17.48
 -13  -3  -1    9.47    9.89
 -13  -3  -1   10.64    9.93
  13  -3   1    9.85    4.59
 -13   3  -1    9.07    8.83
  13   3   1    9.69    6.71
 -13   3  -1    8.54    4.49
  13   3   1   13.97    9.15
  14  -3   1  156.16    9.94
 -14  -3  -1  143.56   17.66
 -14  -3  -1  166.60   20.32
  14   3   1  143.34   12.63
 -14   3  -1  175.65   18.79
  14   3   1  166.57   17.81
 -14   3  -1  157.63   18.96
  15  -3   1   25.19    5.58
 -15  -3  -1   11.91   10.17
 -15  -3  -1   16.87   11.70
  15   3   1    5.90    7.67
 -15   3  -1    4.50   11.18
  15   3   1   27.99    8.92
 -15   3  -1   17.07   10.49
  15   3   1   30.94   11.13
 -16  -3  -1  220.43   22.47
 -16  -3  -1  237.49   24.43
  16  -3   1  212.41   11.40
  16   3   1  231.06   17.78
  16   3   1  157.76   20.10
  16   3   1  215.78   15.84
 -16   3  -1  249.17   21.37
 -16   3  -1  200.11   22.98
  17  -3   1   28.09    5.93
 -17  -3  -1    0.87   11.02
 -17  -3  -1   -0.82   11.76
  17   3   1   14.83    8.43
  17   3   1    8.33   11.54
 -17   3  -1   21.90   11.93
 -17   3  -1    0.87   11.66
  17   3   1   11.18    4.12
 -18  -3  -1   74.02   17.49
 -18  -3  -1   62.53   16.36
 -18   3  -1   49.61   14.26
 -18   3  -1   67.96   15.14
  18   3   1   67.84   11.71
 -19  -3  -1   -0.86   11.45
 -19  -3  -1   29.75   15.18
  19   3   1   21.83    9.38
  19   3   1   13.59   13.65
 -19   3  -1   18.47   13.73
  19   3   1   15.66    3.61
 -19   3  -1    4.57   12.03
 -20  -3  -1   45.74   15.30
 -20  -3  -1   10.90   13.82
 -20   3  -1   61.47   17.66
 -20   3  -1   38.10   13.72
 -21  -3  -1   -6.42   11.79
 -21  -3  -1   13.59   15.98
 -21   3  -1   -2.77   12.31
  21   3   1   -7.08    9.02
 -21   3  -1    5.19   11.72
 -21  -4   1   39.43   15.40
 -21   4   1   46.55   14.73
 -21   4   1   36.42   14.89
 -20  -4   1    3.61   13.30
 -20  -4   1   -1.89   11.94
  20   4  -1   -7.62    7.97
  20   4  -1   28.40   14.17
 -20   4   1   24.29   12.75
 -20   4   1   -1.10   11.33
 -19  -4   1   42.56   16.42
 -19  -4   1   58.92   14.73
  19   4  -1   51.58   10.86
 -19   4   1   51.53   14.92
 -19   4   1   37.53   13.69
 -18  -4   1  166.26   22.61
 -18  -4   1  179.19   21.74
  18   4  -1  170.25   21.71
 -18   4   1  163.49   21.56
  18   4  -1  209.48   16.38
 -18   4   1  188.21   21.37
 -17  -4   1   13.30   11.14
 -17  -4   1   27.03   13.34
  17   4  -1   17.29   11.05
 -17   4   1   18.39   11.78
  17   4  -1   13.40    8.30
  17   4  -1   16.71    8.15
 -17   4   1   14.97   11.22
 -16  -4   1   42.35   12.77
 -16  -4   1   31.92   12.84
  16   4  -1   38.48   12.34
  16   4  -1   46.78   10.26
 -16   4   1   34.40   12.09
  16   4  -1   25.65    8.59
 -16   4   1   34.53   12.85
 -15  -4   1   93.30   14.50
 -15  -4   1  111.67   17.20
  15   4  -1   97.21   12.73
 -15   4   1  123.11   16.31
  15   4  -1  115.21   12.41
  15   4  -1  115.36   16.27
 -15   4   1  139.47   17.62
 -14  -4   1   98.34   15.98
 -14  -4   1  146.32   16.93
 -14   4   1  137.59   16.72
  14   4  -1  146.50   17.81
 -14   4   1  123.85   15.30
  14   4  -1  131.20   13.73
  14   4  -1  119.84   11.99
 -13  -4   1  133.93   16.47
 -13  -4   1  179.94   18.24
  13   4  -1  149.03   12.60
  13   4  -1  160.90   16.83
 -13   4   1  152.84   15.57
 -13   4   1  152.08   16.42
  13   4  -1  167.58   13.81
 -12  -4   1  470.27   24.34
 -12  -4   1  447.87   25.80
  12   4  -1  473.98   20.49
  12   4  -1  437.67   20.98
  12   4  -1  450.67   24.28
 -12   4   1  451.72   23.76
 -12   4   1  453.39   23.07
 -11  -4   1   82.36   12.22
 -11  -4   1   61.19   11.24
 -11   4   1   60.98   10.22
  11   4  -1   71.55   11.41
  11   4  -1   78.18    9.60
 -11   4   1   78.38   10.98
  11   4  -1   67.24    9.48
 -10  -4   1  901.61   33.86
 -10  -4   1  969.52   36.51
  10   4  -1  928.61   32.29
 -10   4   1  905.54   33.29
 -10   4   1  955.09   33.74
  10   4  -1  924.60   34.48
  10   4  -1  891.83   31.17
  -9  -4   1   22.64    7.74
  -9  -4   1   27.24    8.14
  -9   4   1   55.74    9.08
  -9   4   1   40.08    7.66
   9   4  -1   38.55    7.49
   9   4  -1   54.68    7.97
   9   4  -1   46.38    8.77
  -8  -4   1 1121.82   39.46
  -8  -4   1 1198.84   38.19
   8   4  -1 1125.00   37.75
   8   4  -1 1108.62   36.05
  -8   4   1 1125.52   37.47
  -8   4   1 1216.66   37.52
   8   4  -1 1154.87   36.90
  -7  -4   1   66.69    9.07
  -7  -4   1   50.59    8.69
   7   4  -1   53.61    7.76
   7   4  -1   54.52    7.15
  -7   4   1   52.75    6.86
  -7   4   1   64.87    8.26
   7   4  -1   61.06    8.19
  -6  -4   1  461.80   19.97
  -6  -4   1  439.96   21.11
   6   4  -1  485.48   18.88
  -6   4   1  480.94   17.29
   6   4  -1  473.13   18.23
   6   4  -1  442.37   18.06
  -5  -4   1  329.47   15.83
  -5  -4   1  346.28   14.87
  -5   4   1  311.82    9.44
   5   4  -1  312.71   14.32
  -5   4   1  331.07    9.55
   5   4  -1  319.75   14.27
   5   4  -1  317.41   14.03
   5   4  -1  347.27   15.43
  -4  -4   1   62.82    7.41
  -4  -4   1   72.52    7.51
   4   4  -1   58.19    6.94
   4   4  -1   91.99    8.95
   4   4  -1   98.95    8.95
   4   4  -1   73.24    7.98
  -4   4   1   88.65    4.86
  -4   4   1   91.13    4.68
  -3  -4   1   21.16    5.54
  -3  -4   1   26.35    5.52
  -3  -4   1   28.91    5.36
   3   4  -1   20.03    5.45
  -3   4   1   22.09    3.43
   3   4  -1   24.11    4.89
  -3   4   1   29.01    3.14
  -3   4   1   21.75    3.12
   3   4  -1   22.96    5.04
  -2  -4   1  797.87   23.13
  -2  -4   1  714.63   23.45
  -2  -4   1  730.95   22.60
   2  -4  -1  729.35   21.51
   2   4  -1  766.95   24.78
  -2   4   1  730.81   21.49
   2   4  -1  745.16   22.73
   2   4  -1  739.50   23.58
   1  -4  -1  902.28   26.34
  -1  -4   1  937.17   26.85
  -1  -4   1  930.10   26.00
   1  -4  -1  945.60   26.03
  -1  -4   1  912.47   27.44
   1  -4  -1  896.32   23.73
   1   4  -1  931.93   26.09
   1   4  -1  902.78   26.75
   1   4  -1  950.11   27.67
  -1   4   1  917.30   25.92
  -1   4   1  868.41   26.17
   0  -4  -1  413.61   15.09
   0  -4   1  463.20   13.48
   0  -4   1  444.42   15.34
   0  -4  -1  460.30   14.77
   0   4  -1  453.72   13.58
   0   4   1  465.09   14.76
   0   4  -1  445.91   15.37
   0   4   1  439.87   15.16
   0   4  -1  475.27   15.04
  -1  -4  -1 3505.95   91.02
   1  -4   1 3440.74   92.52
  -1  -4  -1 3431.91   91.52
   1   4   1 3509.49   91.51
   1   4   1 3458.74   91.07
  -1   4  -1 3556.76   90.81
  -2  -4  -1  458.82   15.96
  -2  -4  -1  454.17   16.24
   2  -4   1  403.67   15.69
  -2   4  -1  404.08   13.33
   2   4   1  436.32   15.84
  -2   4  -1  406.57   14.12
   2   4   1  419.39   15.56
  -3  -4  -1  671.20   22.21
  -3  -4  -1  656.34   22.13
   3  -4   1  629.41   19.72
  -3   4  -1  631.35   19.34
   3   4   1  662.67   22.01
   3   4   1  641.50   21.95
   4  -4   1 8324.58  208.57
  -4  -4  -1 8256.43  212.10
  -4  -4  -1 8208.87  211.58
   4   4   1 8035.34  211.92
  -4   4  -1 8218.37  208.18
   4   4   1 8278.87  211.54
  -5  -4  -1  619.78   30.28
   5  -4   1  593.48   18.66
   5   4   1  624.09   21.96
   5   4   1  621.33   22.89
  -5   4  -1  620.62   18.53
  -6  -4  -1 2184.93   63.18
  -6  -4  -1 2152.27   61.63
   6  -4   1 2156.30   57.63
   6   4   1 2181.83   63.27
  -6   4  -1 2147.11   57.40
   6   4   1 2135.09   61.41
  -6   4  -1 2285.88   62.89
   7  -4   1  245.18    9.88
  -7  -4  -1  240.63   15.20
  -7  -4  -1  236.43   13.82
   7   4   1  253.73   13.40
  -7   4  -1  269.65   15.05
   7   4   1  253.54   15.17
  -7   4  -1  261.89    9.96
   8  -4   1  894.77   26.65
  -8  -4  -1  924.47   31.50
  -8  -4  -1  955.31   34.00
   8   4   1  947.74   31.23
  -8   4  -1  942.08   33.54
   8   4   1  909.78   33.62
  -8   4  -1  917.64   27.85
   9  -4   1   70.03    6.02
  -9  -4  -1   74.48   11.52
  -9  -4  -1   92.56   10.11
   9   4   1   86.07   11.33
  -9   4  -1   81.67   11.90
  -9   4  -1   66.52    5.94
   9   4   1   83.30    9.59
  10  -4   1  241.74   10.34
 -10  -4  -1  256.23   17.79
 -10  -4  -1  218.59   14.58
 -10  -4  -1  242.99   18.23
 -10   4  -1  274.83   17.50
 -10   4  -1  241.82   10.31
  10   4   1  234.55   14.52
  10   4   1  259.57   17.33
  11  -4   1  115.63    7.59
 -11  -4  -1  119.70   15.57
 -11  -4  -1  143.35   16.08
 -11  -4  -1  123.72   12.56
 -11   4  -1  115.76    7.82
 -11   4  -1  130.75   15.22
  11   4   1  128.34   15.30
  11   4   1  118.22   12.25
 -12  -4  -1  949.61   33.44
  12  -4   1  880.05   27.20
 -12  -4  -1  887.95   38.82
 -12  -4  -1  941.86   37.78
 -12   4  -1  904.10   27.10
 -12   4  -1  930.12   37.48
  12   4   1  928.22   37.80
  12   4   1  903.67   33.37
  13  -4   1   38.11    5.36
 -13  -4  -1   48.62   11.75
 -13  -4  -1   30.13   11.72
 -13   4  -1   35.67    5.19
  13   4   1   42.44   11.84
  13   4   1   39.93    9.03
 -13   4  -1   36.45   11.87
  14  -4   1  245.72   11.37
 -14  -4  -1  237.52   33.83
 -14  -4  -1  275.44   22.02
 -14   4  -1  294.74   22.46
  14   4   1  264.10   20.48
 -14   4  -1  275.86   21.48
  14   4   1  276.14   18.38
  14   4   1  236.05   16.17
 -15  -4  -1   69.50   14.39
  15  -4   1   66.44    6.92
 -15  -4  -1   45.04   13.59
  15   4   1   61.41   11.96
 -15   4  -1   44.96   12.80
  15   4   1   68.63   10.86
 -15   4  -1   45.69   13.93
  15   4   1   69.13   14.71
  16  -4   1   94.66    8.02
 -16  -4  -1   86.35   16.30
 -16  -4  -1   81.35   16.99
  16  -4   1   92.60    7.49
  16   4   1   83.17   12.46
  16   4   1   82.32   15.92
 -16   4  -1   65.63   14.55
  16   4   1   76.39   13.30
 -16   4  -1   50.85   13.73
  17  -4   1   18.95    4.14
 -17  -4  -1   -3.80   12.04
 -17  -4  -1   15.60   12.81
  17  -4   1   19.69    4.59
  17   4   1    8.00    3.92
  17   4   1    6.82    8.16
 -17   4  -1   24.82   13.44
 -17   4  -1   27.11   12.81
  17   4   1    5.98   15.15
 -18  -4  -1   11.02   12.83
  18  -4   1    9.56    3.48
 -18  -4  -1   -3.30   12.11
 -18   4  -1   11.92   11.92
  18   4   1    4.11   11.21
  18   4   1   16.74    4.74
 -18   4  -1  -13.85    9.96
  18   4   1   11.14    9.25
 -19  -4  -1   14.25   14.55
 -19  -4  -1   29.72   13.84
  19   4   1    9.49    4.14
  19   4   1   27.97   14.74
 -19   4  -1   48.40   15.31
 -19   4  -1   11.10   11.71
 -20  -4  -1   10.24   12.73
 -20  -4  -1   22.08   23.15
  20   4   1    4.95    3.70
 -20   4  -1    9.83   12.50
 -20   4  -1   18.03   13.45
 -21  -4  -1   20.21   13.68
 -21  -4  -1   37.28   17.18
 -21   4  -1   26.79   13.06
 -21   4  -1   35.88   15.43
  21   4   1   39.42   11.29
 -21  -5   1    6.96   13.25
 -21  -5   1   18.68   16.56
 -21   5   1   24.59   12.92
 -21   5   1   26.96   13.30
  21   5  -1   23.95   10.77
 -20  -5   1    8.30   13.33
 -20  -5   1   -2.28   13.00
 -20   5   1    3.71   11.14
 -20   5   1   11.23   10.75
  20   5  -1   -9.58   10.67
  20   5  -1   21.14    4.85
 -19  -5   1   12.60   11.98
 -19  -5   1  -14.03   10.25
 -19   5   1  -15.59    9.43
 -19   5   1   25.30   12.87
  19   5  -1    5.44   11.17
  19   5  -1   20.98    4.78
  19   5  -1    2.97    8.68
 -18  -5   1   18.91   13.02
 -18  -5   1   18.05   13.04
 -18   5   1   29.49   11.93
 -18   5   1   17.52   12.34
  18   5  -1   13.56   15.71
  18   5  -1   24.73    8.70
 -17  -5   1  228.49   23.77
 -17  -5   1  249.85   22.06
  17   5  -1  232.87   22.49
 -17   5   1  208.89   21.18
  17   5  -1  237.14   18.57
 -16  -5   1   59.48   15.27
 -16  -5   1   87.95   16.10
 -16   5   1   68.13   14.70
  16   5  -1   88.31   12.03
  16   5  -1   65.18   13.48
  16   5  -1   75.62   12.25
 -16   5   1   77.56   14.61
 -15  -5   1   51.11   14.25
 -15  -5   1   76.88   14.37
 -15   5   1   64.07   13.47
 -15   5   1   71.39   13.44
  15   5  -1   60.86   13.07
  15   5  -1   54.34   11.14
  15   5  -1   69.79   11.27
 -14  -5   1   42.43   12.75
 -14  -5   1   11.46    9.54
  14   5  -1   15.67    8.36
  14   5  -1   27.26    9.01
 -14   5   1   28.27   10.44
  14   5  -1   14.02    9.52
 -14   5   1   23.21    9.82
 -13  -5   1  418.00   23.92
 -13  -5   1  383.88   25.09
  13   5  -1  424.89   21.77
 -13   5   1  401.03   22.74
  13   5  -1  415.19   20.97
 -13   5   1  413.78   23.40
  13   5  -1  420.80   24.00
 -12  -5   1  262.07   20.56
 -12  -5   1  312.63   20.13
  12   5  -1  265.81   19.22
  12   5  -1  255.13   16.94
 -12   5   1  259.18   18.14
  12   5  -1  273.94   16.32
 -12   5   1  279.76   18.29
 -11  -5   1  289.62   18.84
 -11  -5   1  266.05   19.36
 -11   5   1  305.74   18.21
  11   5  -1  291.88   16.30
 -11   5   1  299.71   17.73
  11   5  -1  284.85   17.19
  11   5  -1  284.92   19.06
 -10  -5   1  126.45   13.98
 -10  -5   1  136.73   14.00
 -10   5   1  112.02   11.63
 -10   5   1  110.75   12.03
  10   5  -1  118.46   11.21
  10   5  -1  102.96   10.80
  10   5  -1  113.66   13.57
  -9  -5   1   97.55   11.60
  -9  -5   1   87.08   12.51
  -9   5   1   92.08   10.76
   9   5  -1   89.23    9.36
  -9   5   1   81.90    9.20
   9   5  -1   86.30   10.69
   9   5  -1   93.29   11.45
  -8  -5   1  171.98   13.90
  -8  -5   1  151.95   12.91
   8   5  -1  158.27   12.72
  -8   5   1  174.25   11.92
   8   5  -1  154.55   12.55
  -8   5   1  170.79   11.27
   8   5  -1  170.53   11.50
  -7  -5   1   41.89    7.79
  -7  -5   1   31.54    7.89
   7   5  -1   29.05    7.61
   7   5  -1   43.12    7.10
   7   5  -1   39.31    7.25
  -6  -5   1  177.97   12.81
  -6  -5   1  151.01   10.82
   6   5  -1  145.08   10.33
   6   5  -1  152.20   10.93
  -6   5   1  161.27    5.76
   6   5  -1  164.48   11.31
  -6   5   1  165.37    5.95
  -5  -5   1  742.48   26.51
  -5  -5   1  768.79   26.01
   5   5  -1  751.51   25.41
   5   5  -1  734.74   26.05
  -5   5   1  746.86   20.95
   5   5  -1  722.43   26.05
  -5   5   1  766.03   21.05
   5   5  -1  718.03   25.32
  -4  -5   1 1152.28   34.99
  -4  -5   1 1125.88   35.48
   4   5  -1 1129.28   34.78
   4   5  -1 1120.50   35.32
   4   5  -1 1120.07   35.33
  -4   5   1 1167.17   31.68
   4   5  -1 1106.77   34.83
  -4   5   1 1196.20   31.48
  -3  -5   1 2020.35   56.43
  -3  -5   1 2012.18   55.63
  -3  -5   1 2027.64   55.59
  -3   5   1 1931.83   53.02
  -3   5   1 1979.97   53.40
   3   5  -1 2025.83   55.59
   3   5  -1 2055.30   55.70
  -3   5   1 1935.35   51.14
   3   5  -1 1958.53   56.14
   1  -5  -1 1426.61   40.42
  -1  -5   1 1482.40   40.92
   1  -5  -1 1431.18   37.18
   1  -5  -1 1456.24   40.01
  -1  -5   1 1437.41   41.67
  -1  -5   1 1440.91   39.55
   1   5  -1 1441.65   41.57
   1   5  -1 1418.10   40.76
   1   5  -1 1466.06   39.74
  -1   5   1 1457.68   40.01
  -1   5   1 1425.41   40.37
   0  -5   1 3539.64   93.14
   0  -5   1 3631.37   90.48
   0  -5  -1 3501.86   92.09
   0  -5  -1 3500.61   92.82
   0  -5  -1 3448.40   90.32
   0   5   1 3591.24   92.99
   0   5  -1 3473.15   92.40
   0   5  -1 3569.86   90.66
   0   5  -1 3431.52   92.90
  -1  -5  -1 1562.45   44.77
   1  -5   1 1562.15   44.18
   1  -5   1 1595.82   41.47
  -1  -5  -1 1511.51   43.95
  -1   5  -1 1583.67   44.01
  -1   5  -1 1607.30   41.51
   1   5   1 1597.89   44.17
   1   5   1 1555.10   45.16
   2  -5   1 4954.02  127.20
  -2  -5  -1 4865.18  128.61
  -2   5  -1 4986.94  127.00
   2   5   1 4826.39  128.52
   2   5   1 4922.17  128.20
   3  -5   1  627.13   21.28
  -3  -5  -1  721.47   23.93
  -3  -5  -1  743.79   24.19
   3   5   1  719.12   23.88
  -3   5  -1  646.50   21.01
   3   5   1  684.89   23.66
  -4  -5  -1  311.46   15.13
  -4  -5  -1  309.55   15.33
   4  -5   1  298.21   11.95
   4   5   1  302.96   14.77
  -4   5  -1  316.08   11.65
   4   5   1  315.43   14.58
  -5  -5  -1 1336.67   42.50
   5  -5   1 1369.33   38.40
  -5  -5  -1 1344.53   41.92
  -5   5  -1 1408.75   37.98
   5   5   1 1384.35   42.62
   5   5   1 1454.08   42.45
   6  -5   1 1606.80   45.45
  -6  -5  -1 1718.22   51.24
  -6  -5  -1 1643.81   49.95
  -6   5  -1 1668.52   45.11
   6   5   1 1692.04   49.94
   6   5   1 1717.63   51.20
  -7  -5  -1  556.40   23.64
   7  -5   1  551.93   17.97
  -7  -5  -1  565.66   22.49
  -7   5  -1  565.61   17.65
   7   5   1  595.61   22.82
  -7   5  -1  600.01   23.50
   7   5   1  541.87   23.63
  -8  -5  -1   24.42    8.30
  -8  -5  -1   31.83    7.62
  -8  -5  -1   33.30    8.71
   8  -5   1   34.97    4.66
   8   5   1   23.39    7.18
  -8   5  -1   38.54    8.34
   8   5   1   44.00    9.29
  -9  -5  -1  137.52   14.79
  -9  -5  -1  121.45   12.49
   9  -5   1  126.58    7.43
  -9  -5  -1  155.42   14.45
   9   5   1  144.62   12.18
  -9   5  -1  131.84    7.23
   9   5   1  135.34   13.14
  -9   5  -1  154.23   13.81
 -10  -5  -1   98.62   11.27
  10  -5   1   83.56    6.71
 -10  -5  -1  114.73   13.96
 -10  -5  -1  102.33   13.30
 -10   5  -1   88.03   12.20
 -10   5  -1   82.75    6.40
  10   5   1   82.41   10.44
  10   5   1   94.88   12.55
 -11  -5  -1  100.28   13.69
  11  -5   1   65.58    6.46
 -11  -5  -1   64.56   12.42
 -11  -5  -1   86.50   10.78
 -11   5  -1   83.45    6.34
 -11   5  -1   90.65   13.91
  11   5   1   64.59    9.81
 -12  -5  -1   78.58   13.09
  12  -5   1   60.75    5.95
 -12  -5  -1   64.36   12.79
  12   5   1   75.55   10.73
 -12   5  -1   53.01    5.31
  12   5   1   69.92   12.88
 -12   5  -1   53.77   11.75
  13  -5   1  304.36   12.24
 -13  -5  -1  312.18   23.46
 -13  -5  -1  340.60   22.78
  13   5   1  340.81   18.86
  13   5   1  302.28   21.17
 -13   5  -1  280.20   21.05
 -13   5  -1  309.07   11.39
  14  -5   1  197.64    9.52
 -14  -5  -1  180.37   22.30
 -14  -5  -1  183.91   20.30
  14   5   1  221.49   16.10
 -14   5  -1  235.83   20.11
  14   5   1  201.26   19.13
  14   5   1  217.03   18.29
 -14   5  -1  203.38   19.34
 -15  -5  -1  158.48   20.38
  15  -5   1  194.80    9.21
 -15  -5  -1  249.13   22.06
 -15   5  -1  179.29   20.80
  15   5   1  185.46   20.33
  15   5   1  233.57   19.39
 -15   5  -1  232.15   33.49
  15   5   1  220.69   17.10
  16  -5   1  182.82    8.08
  16  -5   1  196.45    8.53
 -16  -5  -1  204.85   21.75
 -16  -5  -1  145.37   20.73
  16   5   1  194.06   18.05
  16   5   1  163.48   21.09
 -16   5  -1  155.03   19.58
  16   5   1  193.25   16.95
 -16   5  -1  153.45   31.59
 -17  -5  -1   41.29   14.75
 -17  -5  -1   39.64   15.29
 -17   5  -1   42.39   13.51
  17   5   1   58.20   11.40
 -17   5  -1   65.37   15.46
 -18  -5  -1   26.69   13.87
 -18  -5  -1    8.77   12.32
  18   5   1   11.20   11.99
  18   5   1    0.37    3.54
 -18   5  -1   36.33   14.46
  18   5   1   23.98   10.60
 -18   5  -1    7.61   11.97
 -19  -5  -1   57.84   17.37
 -19  -5  -1   50.88   16.42
 -19   5  -1   50.09   16.33
  19   5   1   64.16   16.61
 -19   5  -1   63.39   15.81
 -20  -5  -1   18.42   14.09
 -20  -5  -1   31.82   17.10
 -20   5  -1   51.32   15.64
 -20   5  -1   30.84   13.36
  20   5   1   18.74    5.09
  20   5   1   39.01   11.70
 -21  -5  -1   28.54   15.67
 -21   5  -1   34.71   14.50
 -21  -6   1   10.62   14.25
 -21  -6   1   46.21   15.81
  21   6  -1   32.95    6.76
 -21   6   1   12.98   11.91
  21   6  -1  -10.29    9.69
 -20  -6   1  106.89   19.48
 -20  -6   1   97.31   19.93
 -20   6   1  134.04   19.83
  20   6  -1   87.12   17.07
 -20   6   1  121.85   18.90
 -19  -6   1   53.22   16.12
 -19  -6   1   42.96   15.21
  19   6  -1   55.05   16.30
 -19   6   1   83.44   16.76
 -19   6   1   56.64   14.61
 -18  -6   1   63.47   16.29
 -18  -6   1  123.76   21.08
  18   6  -1   79.92   12.15
 -18   6   1   93.17   16.58
 -18   6   1   77.68   15.07
 -17  -6   1   53.35   15.32
 -17  -6   1   30.63   12.41
 -17   6   1   26.55   11.42
  17   6  -1   35.87   12.17
 -17   6   1   40.28   12.27
  17   6  -1   26.97   10.96
  17   6  -1   25.56   10.18
 -16  -6   1  220.28   22.98
 -16   6   1  214.55   20.40
  16   6  -1  180.50   19.47
  16   6  -1  216.95   18.20
  16   6  -1  205.92   16.73
 -16   6   1  200.24   20.16
 -15  -6   1  112.73   18.41
 -15  -6   1   98.27   24.68
 -15   6   1  101.53   14.74
  15   6  -1  105.17   14.07
  15   6  -1   89.03   14.79
  15   6  -1  115.19   13.66
 -15   6   1   76.39   13.61
 -14  -6   1   22.70   11.93
 -14  -6   1   35.43   11.78
  14   6  -1   24.45    9.12
  14   6  -1   27.08    9.81
  14   6  -1   31.41   10.88
 -14   6   1   36.88   10.65
 -14   6   1   33.38   10.72
 -13  -6   1  121.65   15.72
 -13  -6   1  117.66   16.29
 -13   6   1  104.61   13.83
  13   6  -1  136.80   16.60
  13   6  -1  116.87   13.21
 -13   6   1  133.90   15.84
  13   6  -1  133.27   14.74
 -12  -6   1   33.09   10.55
 -12  -6   1   32.35   10.55
  12   6  -1   31.94   11.65
 -12   6   1   30.29    8.87
  12   6  -1   20.60    8.41
 -12   6   1   25.67    8.98
 -11  -6   1  432.34   24.47
 -11  -6   1  425.00   23.18
  11   6  -1  452.29   21.10
  11   6  -1  421.71   22.84
 -11   6   1  410.42   20.98
 -11   6   1  438.00   22.02
  11   6  -1  423.06   21.70
 -10  -6   1    7.33    7.83
 -10  -6   1   -6.33    6.63
  10   6  -1    8.76    7.18
 -10   6   1   -2.02    5.39
  10   6  -1   14.29    7.75
  10   6  -1    7.15    6.64
 -10   6   1   -4.38    5.90
  -9  -6   1  786.50   30.41
  -9  -6   1  767.16   31.55
   9   6  -1  734.13   28.90
   9   6  -1  756.42   28.53
  -9   6   1  771.14   28.64
  -9   6   1  768.65   27.65
   9   6  -1  769.49   29.83
  -8  -6   1  121.54   12.58
  -8  -6   1  123.42   11.66
   8   6  -1  115.94   11.42
   8   6  -1  117.04   10.65
   8   6  -1  129.11   12.13
  -8   6   1  154.48   10.33
  -7  -6   1  643.99   24.75
  -7  -6   1  617.53   25.74
   7   6  -1  628.94   24.60
  -7   6   1  636.70   17.67
   7   6  -1  620.05   24.54
   7   6  -1  605.29   23.72
  -7   6   1  615.35   17.41
  -6  -6   1  372.34   18.06
  -6  -6   1  348.67   16.89
  -6   6   1  365.78   11.95
  -6   6   1  366.82   12.01
   6   6  -1  356.60   17.13
   6   6  -1  417.29   18.55
   6   6  -1  366.49   17.26
  -5  -6   1  869.18   29.05
  -5   6   1  842.80   24.44
   5   6  -1  867.60   29.50
   5   6  -1  840.12   28.69
   5   6  -1  858.26   29.46
   5   6  -1  837.39   28.73
  -5   6   1  835.60   24.64
  -4  -6   1   84.09    8.55
  -4  -6   1   88.10    8.86
  -4   6   1   82.40    6.85
   4   6  -1  100.59    9.48
  -4   6   1   91.71    6.52
   4   6  -1   99.94    8.98
   4   6  -1   88.28    9.04
   4   6  -1  103.55    9.89
  -3  -6   1 2314.36   67.04
  -3  -6   1 2477.65   66.40
  -3  -6   1 2462.29   66.14
   3   6  -1 2433.13   66.41
  -3   6   1 2420.72   64.51
  -3   6   1 2385.29   64.07
   3   6  -1 2461.48   67.40
   3   6  -1 2400.48   66.07
  -3   6   1 2219.82   60.60
  -2  -6   1 1223.49   35.77
  -2  -6   1 1230.16   37.79
  -2  -6   1 1197.39   36.51
   2   6  -1 1277.05   36.92
   2   6  -1 1241.59   36.08
  -2   6   1 1221.60   36.02
  -2   6   1 1186.25   35.26
  -2   6   1 1219.21   35.57
   2   6  -1 1296.50   38.16
  -1  -6   1  949.09   29.93
   1  -6  -1 1021.29   29.36
  -1  -6   1  960.75   30.91
  -1  -6   1  987.63   28.41
   1  -6  -1  975.43   25.93
  -1   6   1 1034.57   30.63
   1   6  -1  931.68   29.97
  -1   6   1  966.10   29.20
   1   6  -1  969.50   30.83
   1   6  -1  961.42   28.48
  -1   6   1  996.05   29.79
   0  -6   1  484.65   15.48
   0  -6  -1  532.12   15.72
   0  -6   1  481.57   18.65
   0  -6  -1  535.21   18.77
   0  -6  -1  504.57   17.87
   0   6  -1  458.11   18.49
   0   6  -1  488.08   17.86
   0   6   1  500.96   20.50
   0   6  -1  524.15   15.96
   0   6   1  523.80   18.00
  -1  -6  -1 5514.06  138.62
  -1  -6  -1 5494.98  141.04
   1  -6   1 5157.88  140.02
   1   6   1 5323.03  140.62
  -1   6  -1 5413.25  136.88
  -2  -6  -1  379.70   15.22
   2  -6   1  399.89   15.26
  -2  -6  -1  380.53   16.00
  -2  -6  -1  371.06   16.68
   2   6   1  402.18   16.80
   2   6   1  388.46   16.09
  -2   6  -1  384.48   12.44
  -2   6  -1  438.96   15.73
  -3  -6  -1 1175.01   34.79
  -3  -6  -1 1162.07   35.03
   3  -6   1 1078.37   32.95
  -3  -6  -1 1120.12   35.33
  -3   6  -1 1097.29   31.13
   3   6   1 1102.33   35.08
  -3   6  -1 1088.85   32.58
   3   6   1 1116.02   34.70
   4  -6   1   90.90    7.50
  -4  -6  -1   88.39    9.39
  -4  -6  -1   97.37    9.18
  -4  -6  -1   97.57    9.38
   4   6   1  102.31    9.54
   4   6   1   88.96    9.21
  -4   6  -1   84.62    6.54
   5  -6   1  254.40   10.97
  -5  -6  -1  269.82   14.57
  -5  -6  -1  251.66   14.06
  -5  -6  -1  241.06   14.01
   5   6   1  221.34   13.26
   5   6   1  220.78   13.79
  -5   6  -1  255.60   10.34
  -6  -6  -1 1001.85   35.09
  -6  -6  -1 1012.12   34.51
  -6  -6  -1 1009.88   34.93
   6  -6   1 1016.80   29.77
   6   6   1  972.03   33.60
   6   6   1 1033.46   34.92
  -6   6  -1 1014.14   29.03
  -7  -6  -1  813.22   30.63
  -7  -6  -1  714.28   27.90
   7  -6   1  799.62   23.66
  -7  -6  -1  731.49   28.73
   7   6   1  751.19   27.85
   7   6   1  759.89   29.27
   8  -6   1  843.43   25.33
  -8  -6  -1  829.88   32.28
  -8  -6  -1  861.01   33.27
  -8  -6  -1  812.02   30.58
  -8   6  -1  844.64   24.71
   8   6   1  826.29   32.19
   8   6   1  840.05   30.74
  -8   6  -1  866.00   31.65
  -9  -6  -1  877.81   33.07
   9  -6   1  911.13   27.35
  -9  -6  -1  922.90   36.42
  -9  -6  -1  964.32   35.53
   9   6   1  965.42   33.74
   9   6   1  909.62   35.44
  -9   6  -1  911.06   26.67
  -9   6  -1  956.99   34.75
 -10  -6  -1  372.77   21.74
 -10  -6  -1  355.34   19.03
 -10  -6  -1  376.54   23.10
  10  -6   1  360.43   13.62
  10   6   1  406.46   22.26
 -10   6  -1  374.72   12.98
  10   6   1  406.11   20.10
 -10   6  -1  355.88   20.38
  11  -6   1  494.99   16.81
 -11  -6  -1  546.18   28.34
 -11  -6  -1  510.33   25.87
 -11   6  -1  516.46   16.23
  11   6   1  473.35   25.37
 -11   6  -1  502.83   25.56
 -12  -6  -1   27.02   10.51
 -12  -6  -1    8.48    9.87
  12  -6   1   16.67    4.24
  12   6   1   17.90    8.01
 -12   6  -1   15.71    3.56
 -12   6  -1   25.52   10.38
  12   6   1   19.88    9.27
 -13  -6  -1  160.10   19.37
 -13  -6  -1  212.22   18.80
  13  -6   1  226.27    9.69
  13   6   1  245.06   19.28
 -13   6  -1  210.66    7.99
  13   6   1  224.88   16.56
 -13   6  -1  239.91   19.98
  13   6   1  213.88   18.12
  14  -6   1   52.81    5.63
 -14  -6  -1   72.39   15.24
 -14  -6  -1   57.47   15.13
  14   6   1   44.67   11.30
  14   6   1   57.66   11.24
 -14   6  -1   50.54   11.55
 -14   6  -1   50.24   12.44
  14   6   1   56.22   13.27
 -15  -6  -1  194.57   21.06
 -15  -6  -1  128.18   18.81
  15  -6   1  166.31    7.13
 -15   6  -1  127.02   27.28
 -15   6  -1  161.99   19.36
  15   6   1  173.49   15.99
  15   6   1  191.17   18.57
  15   6   1  163.20   20.06
 -16  -6  -1   44.48   13.61
 -16  -6  -1   55.87   15.52
  16   6   1   50.73   11.89
  16   6   1   69.20   15.18
  16   6   1   73.60   13.58
 -16   6  -1   68.29   14.57
 -16   6  -1   45.49   15.44
 -17  -6  -1    4.99   12.82
 -17  -6  -1   -2.46   11.46
 -17   6  -1   10.92   11.25
  17   6   1   12.87    4.59
  17   6   1   -3.05    9.22
 -17   6  -1   -5.56    9.64
 -18  -6  -1   54.48   16.02
 -18  -6  -1   63.72   16.35
 -18   6  -1   62.60   14.62
 -18   6  -1   60.33   14.72
  18   6   1   66.39   16.64
 -19  -6  -1   18.57   15.99
 -19  -6  -1    3.05   13.60
  19   6   1    2.92   13.08
  19   6   1   -6.50    9.94
 -19   6  -1   -4.69   11.64
  19   6   1   11.51    5.10
 -19   6  -1   20.56   13.25
 -20  -6  -1    4.82   14.06
 -20  -6  -1   15.18   14.12
  20   6   1   14.32    5.13
 -20   6  -1   16.75   12.08
  20   6   1    9.94   10.62
 -20   6  -1   19.95   12.54
 -21  -7   1   28.27   16.59
 -21  -7   1    0.02   12.74
 -21   7   1    5.73   12.25
  21   7  -1   20.72   10.82
 -21   7   1   18.96   13.20
 -20  -7   1   26.42   13.83
 -20  -7   1    9.10   15.47
 -20   7   1    7.36   10.98
  20   7  -1   29.22   22.29
  20   7  -1    2.08    7.86
 -20   7   1   18.31   18.38
  20   7  -1   19.61    5.88
 -19  -7   1   11.89   13.63
 -19  -7   1   14.88   13.16
 -19   7   1    5.27   11.07
  19   7  -1   16.05    4.86
  19   7  -1   32.68   14.38
 -19   7   1   15.41   11.34
 -18  -7   1  -11.54   10.43
 -18  -7   1   20.54   12.54
 -18   7   1  -13.56    8.29
  18   7  -1    4.91    8.89
 -18   7   1    6.23    9.81
  18   7  -1   18.23    4.89
 -17  -7   1  230.64   25.08
 -17  -7   1  255.43   23.42
 -17   7   1  208.90   21.41
  17   7  -1  228.01   22.53
  17   7  -1  215.95   18.46
 -17   7   1  222.87   21.38
  17   7  -1  228.81   20.34
 -16  -7   1   60.24   15.31
 -16  -7   1   46.17   13.68
 -16   7   1   60.45   13.09
  16   7  -1   72.51   14.92
  16   7  -1   80.24   13.47
  16   7  -1   58.90   11.74
 -16   7   1   70.16   13.23
 -15  -7   1   91.59   16.11
 -15  -7   1  100.09   17.32
 -15   7   1   67.79   13.39
 -15   7   1   61.28   12.10
  15   7  -1   61.71   11.41
  15   7  -1   84.79   14.99
  15   7  -1   80.67   13.58
 -14  -7   1   55.83   16.97
 -14  -7   1   68.68   13.83
  14   7  -1   64.74   12.62
 -14   7   1   82.86   13.65
  14   7  -1   46.97   11.32
  14   7  -1   41.39   10.49
 -14   7   1   56.24   11.49
 -13  -7   1  151.76   18.23
 -13  -7   1  130.21   16.22
 -13   7   1  144.18   15.73
  13   7  -1  147.83   14.31
 -13   7   1  116.29   14.03
  13   7  -1  155.99   17.33
  13   7  -1  130.75   15.20
 -12  -7   1  148.54   17.58
 -12  -7   1  131.39   16.22
  12   7  -1  136.32   16.09
 -12   7   1  128.10   13.70
 -12   7   1  138.62   14.77
  12   7  -1  130.27   15.04
  12   7  -1  134.13   13.91
 -11  -7   1  343.48   22.41
 -11  -7   1  360.99   21.11
 -11   7   1  369.02   20.18
  11   7  -1  342.86   20.58
  11   7  -1  335.62   18.56
  11   7  -1  338.00   21.05
 -11   7   1  338.04   18.75
 -10  -7   1  168.45   14.58
 -10  -7   1  157.57   16.02
 -10   7   1  166.62   12.76
 -10   7   1  192.46   13.92
  10   7  -1  195.69   15.64
  10   7  -1  145.40   13.81
  10   7  -1  134.44   13.58
  -9  -7   1  121.75   13.25
  -9  -7   1  113.32   13.72
   9   7  -1  117.91   12.84
   9   7  -1  110.50   12.41
   9   7  -1   97.92   11.51
  -8  -7   1  521.86   24.81
  -8  -7   1  546.06   23.44
  -8   7   1  554.92   20.30
  -8   7   1  527.28   15.25
   8   7  -1  515.34   22.88
  -8   7   1  510.24   15.45
   8   7  -1  496.39   22.96
   8   7  -1  557.18   23.52
  -7  -7   1   43.18    8.74
  -7  -7   1   62.79    9.56
   7   7  -1   52.23    8.59
   7   7  -1   55.31    9.10
  -7   7   1   64.56    5.06
   7   7  -1   41.82    8.42
  -7   7   1   46.22    4.65
  -6  -7   1  505.37   21.10
  -6  -7   1  515.70   22.27
   6   7  -1  517.46   21.91
   6   7  -1  473.01   20.79
   6   7  -1  489.07   20.97
  -6   7   1  491.54   16.19
  -6   7   1  513.87   16.39
  -5  -7   1  494.57   20.73
  -5  -7   1  527.74   20.92
   5   7  -1  479.75   20.27
  -5   7   1  499.45   16.94
   5   7  -1  498.44   21.31
   5   7  -1  524.53   21.06
  -5   7   1  480.35   16.63
   5   7  -1  501.74   20.74
  -4  -7   1    2.57    4.90
  -4  -7   1    6.59    5.15
   4   7  -1    8.61    6.17
  -4   7   1    5.70    4.16
   4   7  -1   -1.62    5.09
   4   7  -1    8.76    5.40
   4   7  -1    6.22    5.30
  -4   7   1    3.20    3.55
  -3  -7   1 2759.27   73.84
  -3  -7   1 2740.66   74.56
   3   7  -1 2713.92   73.84
   3   7  -1 2686.83   74.91
   3   7  -1 2716.68   75.52
  -3   7   1 2596.90   72.49
   3   7  -1 2637.93   74.22
  -3   7   1 2635.37   72.12
  -2  -7   1 1152.20   36.45
  -2  -7   1 1154.83   35.16
  -2  -7   1 1130.35   33.86
  -2   7   1 1138.79   33.89
   2   7  -1 1158.36   36.40
   2   7  -1 1108.72   35.12
  -2   7   1 1142.98   34.19
   2   7  -1 1142.93   34.08
  -2   7   1 1121.80   34.45
  -1  -7   1  575.16   20.78
  -1  -7   1  575.29   21.84
   1  -7  -1  614.41   20.39
   1  -7  -1  569.43   16.35
  -1  -7   1  583.10   18.78
  -1   7   1  577.97   20.14
   1   7  -1  562.55   19.00
   1   7  -1  556.84   20.65
   1   7  -1  587.25   21.73
  -1   7   1  577.16   21.43
  -1   7   1  596.68   20.65
   0  -7   1  116.74    9.84
   0  -7  -1  106.48    8.99
   0  -7  -1  124.75    6.64
   0  -7   1  117.82    6.52
   0  -7  -1  129.11    9.71
   0   7  -1  113.44    6.84
   0   7   1  109.83    9.73
   0   7   1  130.86    9.22
   0   7   1  136.66    9.91
   0   7  -1  121.50    9.77
   0   7  -1  119.85    8.97
  -1  -7  -1 5039.69  128.76
  -1  -7  -1 5026.35  130.52
  -1  -7  -1 4983.90  131.36
   1  -7   1 4921.75  130.88
   1   7   1 5058.49  130.64
   1   7   1 4879.50  131.18
  -1   7  -1 4932.94  130.67
  -1   7  -1 4917.72  126.98
   2  -7   1  927.47   26.55
  -2  -7  -1  939.37   30.45
  -2  -7  -1  947.91   29.58
   2  -7   1  971.84   30.30
  -2  -7  -1  958.72   31.45
   2   7   1  899.41   30.41
  -2   7  -1  955.80   26.37
   2   7   1  959.09   31.44
  -2   7  -1  974.96   29.84
  -3  -7  -1 2217.57   75.31
   3  -7   1 2286.81   63.36
  -3  -7  -1 2330.69   68.38
  -3  -7  -1 2351.60   64.52
   3   7   1 2340.89   65.24
  -3   7  -1 2267.40   62.97
  -3   7  -1 2309.21   60.44
   3   7   1 2256.40   65.42
  -4  -7  -1   76.21    9.14
  -4  -7  -1   76.48    9.31
  -4  -7  -1   77.13    9.38
   4  -7   1   79.37    7.66
  -4   7  -1   65.78    6.11
  -4   7  -1   79.78    7.10
   4   7   1   90.88    9.87
   4   7   1   89.69    9.58
  -5  -7  -1  141.93   12.15
  -5  -7  -1  134.19   11.35
  -5  -7  -1  151.42   12.03
   5  -7   1  139.31    9.02
   5   7   1  150.01   12.24
   5   7   1  151.02   11.52
  -6  -7  -1  238.96   14.92
  -6  -7  -1  205.85   14.13
   6  -7   1  195.93   10.40
  -6  -7  -1  190.33   13.83
  -6   7  -1  216.41    9.80
   6   7   1  191.33   13.34
   6   7   1  206.83   14.37
  -7  -7  -1  109.86   12.56
  -7  -7  -1  115.17   13.07
   7  -7   1  118.95    8.09
  -7  -7  -1  114.73   12.14
   7   7   1   99.33   11.18
  -7   7  -1  125.23    7.38
   7   7   1  114.53   11.76
  -8  -7  -1  377.41   20.04
   8  -7   1  339.86   13.77
  -8  -7  -1  371.24   21.24
  -8  -7  -1  338.80   19.34
   8   7   1  343.75   18.39
   8   7   1  358.75   19.65
  -8   7  -1  343.09   12.90
   9  -7   1  305.14   12.55
  -9  -7  -1  298.51   17.72
  -9  -7  -1  314.50   19.05
  -9  -7  -1  279.48   19.48
  -9   7  -1  317.78   18.11
   9   7   1  322.30   19.15
  -9   7  -1  303.13   11.74
   9   7   1  318.87   17.73
 -10  -7  -1   59.67   12.65
  10  -7   1   52.16    5.91
 -10  -7  -1   54.20    9.99
 -10  -7  -1   54.29   10.93
 -10   7  -1   62.09    5.67
  10   7   1   71.37   13.31
 -10   7  -1   56.43   10.94
  10   7   1   34.40    8.90
  11  -7   1  303.37   12.39
 -11  -7  -1  316.55   21.21
 -11  -7  -1  341.87   23.14
 -11   7  -1  311.82   11.36
 -11   7  -1  330.56   20.89
  11   7   1  308.63   21.11
  11   7   1  323.36   18.61
 -12  -7  -1   30.94   10.60
  12  -7   1    6.02    3.65
 -12  -7  -1    4.01    9.94
  12   7   1    9.49    8.59
 -12   7  -1   24.01    9.63
 -12   7  -1   11.59    3.12
  12   7   1    4.04    8.01
  12   7   1    7.38    8.44
 -13  -7  -1  129.27   21.63
 -13  -7  -1  182.81   19.90
  13  -7   1  160.16    8.06
  13   7   1  167.94   15.93
  13   7   1  134.12   17.13
  13   7   1  183.95   18.03
 -13   7  -1  179.09   19.85
 -14  -7  -1   27.97   12.08
  14  -7   1   33.25    3.91
 -14  -7  -1   44.45   13.51
  14   7   1   31.11   11.73
  14   7   1   32.78   10.41
 -14   7  -1   34.77   11.74
  14   7   1   27.64   11.63
 -15  -7  -1  288.40   26.63
 -15  -7  -1  299.65   24.13
 -15   7  -1  272.60   23.14
 -15   7  -1  282.16   22.88
  15   7   1  280.40   22.02
  15   7   1  233.08   22.83
  15   7   1  281.62   20.02
 -16  -7  -1   13.93   11.66
 -16  -7  -1    4.68   12.18
  16   7   1   16.32   12.20
  16   7   1   -6.01    8.30
 -16   7  -1    3.36    9.53
  16   7   1   24.23   11.06
 -16   7  -1   -4.02   10.04
 -17  -7  -1   67.48   16.06
 -17  -7  -1  100.82   18.33
 -17   7  -1  101.90   17.52
 -17   7  -1   64.20   15.09
  17   7   1   39.39   10.29
 -18  -7  -1    3.76   11.90
 -18  -7  -1   37.92   14.87
  18   7   1   23.90   12.37
  18   7   1    8.59    4.32
 -18   7  -1   39.46   12.57
 -18   7  -1    9.92   10.51
 -19  -7  -1  115.74   19.37
 -19  -7  -1  109.97   20.82
 -19   7  -1  103.49   18.57
 -19   7  -1   58.81   15.59
  19   7   1   93.37   15.16
 -20  -7  -1   26.18   14.53
 -20   7  -1   36.23   12.87
  20   7   1   28.65   11.89
 -21  -8   1    4.72   14.32
 -21  -8   1   12.00   14.30
 -21   8   1    4.19   10.66
 -20  -8   1   -9.18   21.12
 -20  -8   1    3.61   12.63
 -20   8   1   20.62   11.09
  20   8  -1   -7.94    8.51
 -20   8   1   -3.15   10.44
 -19  -8   1   20.70   13.04
 -19  -8   1   15.50   13.99
  19   8  -1   53.65   15.90
  19   8  -1   10.03    9.95
 -19   8   1   31.25   15.05
 -19   8   1   33.26   13.27
  19   8  -1   23.50    4.96
 -18  -8   1  103.91   19.59
 -18  -8   1   78.43   16.57
 -18   8   1  104.51   16.54
  18   8  -1   77.79   20.00
 -18   8   1  100.39   16.82
 -17  -8   1   73.89   16.87
 -17  -8   1  100.62   17.18
 -17   8   1  106.31   16.33
 -17   8   1  102.62   16.04
  17   8  -1   91.79   14.46
  17   8  -1   83.54   27.36
  17   8  -1   67.05   13.51
 -16  -8   1   63.46   14.64
 -16  -8   1   41.86   14.22
  16   8  -1   54.48   12.31
 -16   8   1   42.46   12.19
 -16   8   1   51.20   11.84
  16   8  -1   33.54   13.98
  16   8  -1   46.76   12.56
 -15  -8   1   46.60   14.73
 -15  -8   1   57.60   13.61
 -15   8   1   62.04   13.42
  15   8  -1   40.21   10.30
 -15   8   1   50.34   11.49
  15   8  -1   53.30   12.82
  15   8  -1   51.04   13.64
 -14  -8   1   47.79   13.76
 -14  -8   1   82.07   14.62
  14   8  -1   59.00   11.72
 -14   8   1   51.72   10.52
  14   8  -1   40.38   12.36
 -14   8   1   56.95   11.72
  14   8  -1   63.46   12.81
 -13  -8   1  100.60   15.75
 -13  -8   1  159.34   18.08
 -13   8   1  139.08   14.58
  13   8  -1  194.61   19.80
 -13   8   1  123.25   15.68
  13   8  -1  164.52   18.29
  13   8  -1  128.97   13.33
 -12  -8   1   34.08   11.03
 -12  -8   1   60.08   12.03
  12   8  -1   58.96   12.40
  12   8  -1   65.34   12.20
 -12   8   1   70.35   12.41
  12   8  -1   65.15   11.56
 -12   8   1   57.92    9.94
 -11  -8   1  326.37   21.88
 -11  -8   1  315.50   20.54
  11   8  -1  305.07   20.76
  11   8  -1  285.52   22.07
 -11   8   1  288.57   18.59
  11   8  -1  309.65   18.74
 -11   8   1  299.23   17.36
 -10  -8   1  146.70   15.64
 -10  -8   1  154.59   14.58
 -10   8   1  142.58   11.91
  10   8  -1  172.64   15.43
  10   8  -1  153.51   14.77
  10   8  -1  114.82   12.58
 -10   8   1  159.14   13.63
  -9  -8   1   51.14   10.43
  -9  -8   1   30.45    9.16
  -9   8   1   41.12    6.93
   9   8  -1   45.05   10.25
   9   8  -1   45.08   10.60
  -9   8   1   43.72    4.00
   9   8  -1   57.84   10.30
  -8  -8   1  178.53   13.89
  -8  -8   1  158.02   14.34
  -8   8   1  161.19   10.40
   8   8  -1  148.01   13.01
   8   8  -1  141.25   12.85
  -8   8   1  165.07    7.74
   8   8  -1  178.50   15.45
  -7  -8   1  965.20   34.50
  -7  -8   1  953.61   35.43
   7   8  -1  966.07   34.25
   7   8  -1  989.90   35.78
  -7   8   1  960.74   28.12
   7   8  -1  955.02   34.26
  -6  -8   1  220.15   14.20
  -6  -8   1  244.95   14.93
  -6   8   1  219.65   10.23
   6   8  -1  236.05   15.37
  -6   8   1  222.61   12.03
   6   8  -1  204.73   13.95
   6   8  -1  219.90   14.06
  -5  -8   1  625.24   25.03
  -5  -8   1  653.94   25.43
  -5   8   1  626.70   27.37
  -5   8   1  668.62   21.45
   5   8  -1  665.43   25.02
   5   8  -1  653.06   25.46
   5   8  -1  637.84   24.83
   5   8  -1  660.13   26.19
  -4  -8   1  635.46   23.54
  -4  -8   1  625.54   23.44
  -4   8   1  592.66   16.63
   4   8  -1  631.43   23.18
  -4   8   1  621.60   20.92
   4   8  -1  564.96   23.65
   4   8  -1  611.03   24.74
   4   8  -1  657.42   24.10
  -3  -8   1  285.40   14.59
  -3  -8   1  279.66   13.87
  -3   8   1  319.40   13.73
   3   8  -1  320.97   16.00
   3   8  -1  294.38   14.74
   3   8  -1  288.29   14.04
   3   8  -1  318.01   16.88
  -2  -8   1  659.91   24.66
  -2  -8   1  641.29   21.70
  -2  -8   1  659.11   24.11
   2  -8  -1  609.80   16.56
   2   8  -1  654.24   23.49
  -2   8   1  650.66   22.20
   2   8  -1  605.62   24.84
   2   8  -1  636.93   21.81
  -2   8   1  615.70   22.06
  -1  -8   1  403.71   19.30
  -1  -8   1  378.51   14.07
  -1  -8   1  343.07   17.05
   1  -8  -1  396.45   15.94
   1  -8  -1  388.40   11.84
   1   8  -1  385.94   20.09
   1   8  -1  366.95   16.47
  -1   8   1  378.24   15.82
  -1   8   1  371.64   16.19
   1   8  -1  385.33   14.87
   0  -8  -1  186.21   11.02
   0  -8   1  180.97   12.01
   0  -8  -1  187.58    8.42
   0  -8   1  178.88    8.19
   0   8   1  174.43   11.46
   0   8   1  172.37   18.73
   0   8  -1  185.80    8.76
   0   8  -1  183.04   11.36
   0   8   1  179.35   11.04
  -1  -8  -1  538.96   18.19
  -1  -8  -1  519.07   19.88
   1  -8   1  512.96   20.42
   1  -8   1  513.00   16.01
   1   8   1  538.43   21.05
  -1   8  -1  534.10   16.50
   1   8   1  518.54   20.12
  -1   8  -1  523.59   27.89
  -1   8  -1  518.06   19.95
   2  -8   1 1815.25   49.53
   2  -8   1 1940.81   54.33
  -2  -8  -1 1900.09   53.03
  -2  -8  -1 1880.59   54.40
  -2  -8  -1 1919.72   55.52
   2   8   1 1872.97   55.20
  -2   8  -1 1857.96   54.35
  -2   8  -1 1787.00   49.43
   2   8   1 1859.51   54.41
   3  -8   1  133.01   10.35
  -3  -8  -1  152.67   10.90
  -3  -8  -1  170.39   11.49
  -3  -8  -1  151.30   12.16
  -3   8  -1  146.37   10.20
   3   8   1  186.71   12.11
  -3   8  -1  154.72    7.11
   3   8   1  166.26   12.12
  -4  -8  -1   40.40    7.81
  -4  -8  -1   40.22    7.88
  -4  -8  -1   34.76    7.48
   4  -8   1   44.89    6.77
   4   8   1   36.30    8.20
  -4   8  -1   34.44    4.38
   4   8   1   33.35    7.59
  -4   8  -1   35.90    5.95
  -5  -8  -1  510.17   22.22
  -5  -8  -1  544.77   23.02
   5  -8   1  514.61   19.45
  -5  -8  -1  536.74   22.61
   5   8   1  524.94   22.46
   5   8   1  524.99   22.65
  -5   8  -1  524.01   18.20
  -5   8  -1  550.59   19.02
  -6  -8  -1  766.59   29.64
  -6  -8  -1  784.64   30.23
   6  -8   1  817.22   25.94
  -6  -8  -1  765.93   29.98
   6   8   1  750.39   29.71
   6   8   1  797.96   29.74
  -6   8  -1  817.76   25.01
   7  -8   1   57.78    6.69
  -7  -8  -1   64.23   11.10
  -7  -8  -1   42.05    9.14
  -7  -8  -1   45.79    9.27
   7   8   1   65.98    9.90
  -7   8  -1   56.67    6.03
   7   8   1   65.56   10.30
   8  -8   1    5.09    4.52
  -8  -8  -1    7.51    7.73
  -8  -8  -1   -2.03    7.08
  -8  -8  -1    4.02    7.57
   8   8   1   -4.17    6.97
  -8   8  -1    7.47    3.90
   8   8   1    7.81    6.98
  -9  -8  -1  270.04   19.92
  -9  -8  -1  260.90   18.63
   9  -8   1  292.28   12.56
   9   8   1  280.55   18.79
   9   8   1  263.99   17.11
  -9   8  -1  291.28   11.56
  10  -8   1   73.21    7.17
 -10  -8  -1   80.54   13.06
 -10  -8  -1   75.06   13.29
  10   8   1   73.13   12.58
 -10   8  -1   67.62   11.95
  10   8   1   83.81   13.82
 -10   8  -1   76.44    6.23
  11  -8   1  330.96   13.08
 -11  -8  -1  317.73   23.13
 -11  -8  -1  340.22   22.07
  11   8   1  309.28   20.57
  11   8   1  363.26   20.58
  11   8   1  325.97   21.71
 -11   8  -1  299.72   11.55
 -11   8  -1  305.14   20.28
 -12  -8  -1   94.39   15.09
 -12  -8  -1  133.51   16.92
  12  -8   1  117.01    7.80
 -12   8  -1  122.65   15.96
  12   8   1  132.47   14.91
 -12   8  -1  118.35    6.33
  12   8   1  117.30   15.76
  12   8   1  125.66   15.50
 -13  -8  -1   85.60   16.35
  13  -8   1   86.35    6.48
 -13  -8  -1  142.13   27.77
  13   8   1   74.58   14.00
  13   8   1  100.95   14.09
 -13   8  -1   93.12   15.11
  13   8   1  120.38   16.45
 -14  -8  -1   58.40   15.26
 -14  -8  -1   51.15   13.10
  14   8   1   59.07   12.00
  14   8   1   52.69   13.29
  14   8   1   73.58   14.18
 -14   8  -1   40.72   12.28
 -15  -8  -1  160.09   20.55
 -15  -8  -1  100.74   18.26
  15   8   1  149.94   19.26
 -15   8  -1  120.71   16.22
 -15   8  -1  109.64   17.09
  15   8   1  179.34   17.57
 -16  -8  -1   25.05   14.39
 -16  -8  -1   53.48   14.73
  16   8   1   41.66   12.92
 -16   8  -1   20.56   11.32
 -16   8  -1   72.06   15.61
  16   8   1   28.36   11.03
 -17  -8  -1   10.41   12.70
 -17  -8  -1   10.90   12.24
 -17   8  -1   19.44   10.44
  17   8   1   20.55   13.51
  17   8   1    3.40    4.40
 -17   8  -1   16.89   12.65
 -18  -8  -1   -8.40   11.93
 -18  -8  -1    6.59   12.98
  18   8   1   12.37    5.82
 -18   8  -1   -1.95   10.20
  18   8   1    0.61   11.42
 -18   8  -1    6.61   10.93
  18   8   1    1.64    9.10
 -19  -8  -1   -6.34   11.74
 -19  -8  -1   38.98   22.44
 -19   8  -1   -6.18   11.34
  19   8   1    3.71   10.63
 -20  -8  -1    5.22   14.41
 -20  -8  -1    7.36   13.24
 -20   8  -1   25.75   13.48
  20   8   1   16.63    7.51
 -20   8  -1   42.25   15.16
 -21  -9   1   21.36   14.45
 -21  -9   1   34.87   15.81
 -21   9   1   27.70   11.81
 -20  -9   1   -5.92   11.12
 -20  -9   1  -13.88   11.53
 -20   9   1   18.54   10.83
  20   9  -1   -2.48    9.18
 -20   9   1    8.13   11.31
 -19  -9   1   11.73   13.32
 -19  -9   1    0.25   11.66
  19   9  -1   -4.20    9.01
 -19   9   1   28.26   11.80
  19   9  -1  -12.83   10.95
  19   9  -1   15.62    5.11
 -19   9   1   12.59   10.17
 -18  -9   1   36.54   13.76
 -18  -9   1   43.12   15.01
 -18   9   1   23.75   12.13
  18   9  -1   56.21   14.30
 -17  -9   1   54.38   15.05
 -17  -9   1   57.05   15.64
 -17   9   1   55.55   13.28
 -17   9   1   57.42   14.28
  17   9  -1   58.09   13.32
 -16  -9   1  271.02   24.30
 -16  -9   1  231.98   24.62
  16   9  -1  286.67   22.76
  16   9  -1  248.58   23.92
 -16   9   1  262.68   36.35
 -16   9   1  234.45   20.86
  16   9  -1  257.91   20.75
 -15  -9   1  146.65   19.99
 -15  -9   1  140.47   18.60
 -15   9   1  137.16   16.25
 -15   9   1  151.96   18.59
  15   9  -1  144.00   19.24
  15   9  -1  133.48   17.00
 -14  -9   1  267.88   24.31
 -14  -9   1  219.89   21.14
 -14   9   1  259.36   18.68
  14   9  -1  231.75   19.24
 -14   9   1  265.50   20.13
  14   9  -1  262.05   21.61
  14   9  -1  263.95   19.69
 -13  -9   1   77.86   15.20
 -13  -9   1   55.89   13.47
  13   9  -1   63.46   12.84
  13   9  -1   64.66   11.65
  13   9  -1   75.45   13.89
 -13   9   1   67.47   11.11
 -13   9   1   64.74   11.75
 -12  -9   1   25.98   10.60
 -12  -9   1   13.03   10.25
  12   9  -1    7.74    9.56
  12   9  -1   15.05    9.12
 -12   9   1   14.34    7.70
 -12   9   1   22.66    8.75
  12   9  -1    6.58    8.71
 -11  -9   1  231.81   19.66
 -11  -9   1  243.37   18.79
 -11   9   1  234.52   15.30
  11   9  -1  243.11   18.39
 -11   9   1  243.43   16.98
  11   9  -1  242.32   18.70
  11   9  -1  217.57   17.55
 -10  -9   1   42.54   10.69
 -10  -9   1   43.46   10.93
 -10   9   1   36.54    3.72
  10   9  -1   31.41   10.02
  10   9  -1   26.38   10.21
 -10   9   1   35.55    3.62
 -10   9   1   41.14    7.62
  -9  -9   1  154.14   14.26
  -9  -9   1  169.44   16.54
  -9   9   1  160.44    7.41
  -9   9   1  139.20   11.00
  -9   9   1  144.70    7.68
   9   9  -1  155.73   14.10
   9   9  -1  164.65   15.08
   9   9  -1  156.43   14.95
  -8  -9   1  168.83   14.96
  -8  -9   1  166.29   14.76
   8   9  -1  179.52   15.23
   8   9  -1  191.90   14.34
  -8   9   1  172.14    8.83
  -8   9   1  177.94   10.55
  -8   9   1  183.31    8.84
   8   9  -1  162.32   13.81
  -7  -9   1  143.89   12.97
  -7  -9   1  150.55   13.45
   7   9  -1  143.61   12.98
  -7   9   1  141.59    8.75
   7   9  -1  134.97   13.08
  -7   9   1  145.88    8.66
   7   9  -1  140.60   13.52
  -6  -9   1   29.38    8.08
  -6  -9   1   28.32    7.90
   6   9  -1   17.92    7.12
  -6   9   1   30.28    5.29
   6   9  -1   31.35    8.55
   6   9  -1   32.52    8.32
  -6   9   1   25.99    5.38
  -5  -9   1  314.94   16.86
  -5  -9   1  286.45   16.29
   5   9  -1  336.26   18.23
  -5   9   1  285.41    9.85
   5   9  -1  321.22   17.47
   5   9  -1  319.72   17.22
   5   9  -1  321.24   16.37
  -5   9   1  319.83   14.30
  -5   9   1  308.70   13.55
  -4  -9   1  705.65   28.68
  -4  -9   1  671.17   25.81
  -4   9   1  649.48   18.04
  -4   9   1  701.85   24.20
   4   9  -1  708.67   26.57
  -4   9   1  698.65   23.73
   4   9  -1  707.35   25.69
   4   9  -1  699.33   26.97
   4   9  -1  692.34   27.33
  -3  -9   1  146.76   11.51
  -3  -9   1  186.11   11.15
   3   9  -1  147.55   12.67
  -3   9   1  174.86   10.98
  -3   9   1  171.38   10.87
   3   9  -1  151.41   12.44
  -3   9   1  162.43   10.64
   3   9  -1  165.89   10.81
   3   9  -1  157.70   11.64
  -2  -9   1  847.47   26.98
  -2  -9   1  788.42   29.88
   2  -9  -1  816.88   21.77
  -2  -9   1  823.25   28.64
   2   9  -1  834.23   27.14
  -2   9   1  866.71   29.09
  -2   9   1  755.51   35.69
   2   9  -1  838.39   29.05
   2   9  -1  840.57   30.21
  -2   9   1  877.73   28.00
  -1  -9   1 1075.47   34.68
   1  -9  -1 1098.00   29.55
   1  -9  -1 1102.41   40.68
  -1  -9   1 1110.02   32.10
  -1  -9   1 1028.38   35.85
  -1   9   1 1055.61   33.94
   1   9  -1 1071.10   34.81
   1   9  -1 1058.31   32.30
  -1   9   1 1101.06   35.49
   1   9  -1 1129.73   36.47
  -1   9   1 1043.65   34.55
   0  -9  -1  859.86   25.87
   0  -9   1  883.82   25.86
   0  -9   1  856.90   30.53
   0  -9  -1  916.00   30.25
   0   9  -1  909.08   29.74
   0   9   1  887.46   29.42
   0   9   1  818.51   29.71
   0   9   1  886.17   30.82
   0   9  -1  888.93   30.56
   0   9  -1  874.99   26.45
  -1  -9  -1  423.01   15.67
   1  -9   1  418.93   13.54
  -1  -9  -1  400.59   17.85
   1  -9   1  399.58   18.34
   1   9   1  401.10   17.74
  -1   9  -1  411.88   17.79
   1   9   1  403.34   18.49
  -1   9  -1  409.61   14.05
  -1   9  -1  431.02   18.89
   1   9   1  411.00   19.30
  -2  -9  -1 2033.26   57.12
   2  -9   1 2031.88   58.70
   2  -9   1 1973.00   53.37
  -2  -9  -1 2009.26   58.75
   2   9   1 2008.27   58.90
  -2   9  -1 2064.55   58.60
   2   9   1 2031.93   60.02
   2   9   1 2028.26   60.79
  -2   9  -1 1985.61   53.54
  -3  -9  -1   39.41    6.86
   3  -9   1   42.01    7.61
  -3  -9  -1   53.18    8.42
   3   9   1   57.35    9.48
  -3   9  -1   31.73    6.49
   3   9   1   47.81    8.12
  -3   9  -1   43.59    4.53
   3   9   1   41.64    8.53
   4  -9   1 1377.89   43.10
  -4  -9  -1 1431.44   44.83
  -4  -9  -1 1428.69   45.38
  -4  -9  -1 1472.08   46.36
   4   9   1 1500.81   46.47
  -4   9  -1 1344.87   39.16
   4   9   1 1485.95   45.90
  -4   9  -1 1435.57   42.82
  -5  -9  -1  362.73   18.64
   5  -9   1  353.17   15.99
  -5  -9  -1  333.89   17.85
  -5  -9  -1  374.54   19.29
   5   9   1  346.11   18.82
  -5   9  -1  371.62   15.42
  -5   9  -1  354.93   13.46
   5   9   1  350.69   18.61
  -6  -9  -1  759.88   29.97
  -6  -9  -1  766.00   30.20
  -6  -9  -1  763.89   30.23
   6  -9   1  772.65   26.04
  -6   9  -1  724.31   24.56
  -6   9  -1  790.09   25.17
   6   9   1  753.39   29.80
   6   9   1  751.25   29.86
  -7  -9  -1    6.68    7.81
   7  -9   1   -3.73    4.53
  -7  -9  -1    7.40    7.10
   7   9   1   -6.66    6.38
  -7   9  -1   -4.65    3.88
   7   9   1    3.07    6.38
  -8  -9  -1  148.17   14.86
  -8  -9  -1  135.84   15.07
   8  -9   1  127.62    9.46
  -8   9  -1  133.98    8.61
   8   9   1  155.16   14.06
   8   9   1  130.35   13.11
  -9  -9  -1   75.66   12.52
  -9  -9  -1   82.58   13.33
   9  -9   1   76.40    7.90
  -9   9  -1   85.85    7.03
   9   9   1   89.52   15.54
   9   9   1   77.49   13.88
   9   9   1   59.64   11.71
 -10  -9  -1   67.81   12.65
  10  -9   1   66.05    7.11
 -10  -9  -1   79.39   13.58
  10   9   1   94.27   14.64
  10   9   1   59.69   11.56
  10   9   1   73.28   12.71
 -10   9  -1   64.08    6.44
 -11  -9  -1   12.76   10.37
  11  -9   1   26.76    5.35
 -11  -9  -1   51.02   11.30
 -11   9  -1   26.98   10.48
  11   9   1   22.68   10.12
 -11   9  -1   29.43    4.48
  11   9   1   35.64   10.68
  11   9   1   36.82   11.23
 -12  -9  -1  310.17   22.57
  12  -9   1  297.50   12.34
 -12  -9  -1  299.28   23.33
  12   9   1  285.86   20.28
 -12   9  -1  273.43   10.38
  12   9   1  317.70   21.70
  12   9   1  296.42   21.88
 -12   9  -1  296.02   21.31
 -13  -9  -1   59.17   14.69
 -13  -9  -1   73.79   14.57
  13  -9   1   70.62    6.28
  13   9   1   74.76   13.45
 -13   9  -1   80.28   14.47
  13   9   1   59.56   13.87
  13   9   1  120.56   16.90
 -14  -9  -1  118.98   17.78
 -14  -9  -1  105.57   18.29
  14   9   1  113.41   15.46
 -14   9  -1  109.72   16.72
 -14   9  -1  105.73   14.86
  14   9   1  138.24   18.29
  14   9   1  101.29   16.99
 -15  -9  -1   93.12   17.36
  15   9   1   98.65   18.04
  15   9   1  102.39   16.60
 -15   9  -1   96.70   14.30
  15   9   1  109.92   15.88
 -15   9  -1   58.83   14.72
 -16  -9  -1  163.36   21.67
 -16  -9  -1  139.78   20.97
 -16   9  -1  170.44   21.26
  16   9   1  202.96   19.49
 -16   9  -1  185.85   20.32
 -17  -9  -1   65.36   16.73
 -17  -9  -1   83.43   17.09
  17   9   1  102.22   18.10
 -17   9  -1   59.38   13.62
 -17   9  -1   69.99   16.11
 -18  -9  -1   36.87   15.02
 -18  -9  -1   20.13   13.78
  18   9   1   14.63   10.73
 -18   9  -1   40.57   14.03
  18   9   1   10.67   12.37
  18   9   1   13.68    5.25
 -19  -9  -1    1.09   12.86
 -19  -9  -1   36.67   17.27
  19   9   1   -1.62    4.16
 -19   9  -1    4.33    9.93
  19   9   1   18.21   11.93
 -19   9  -1   15.15   11.59
 -20  -9  -1   -0.07   12.19
 -20  -9  -1    7.31   14.01
 -20   9  -1    8.13   12.23
  20   9   1   11.87    6.16
 -20   9  -1   -6.99   10.91
 -20 -10   1   47.44   16.20
 -20 -10   1   23.56   15.35
 -20  10   1   12.42   11.20
 -20  10   1   10.99   16.88
 -19 -10   1   32.79   14.61
 -19 -10   1   24.30   14.08
  19  10  -1    9.83    9.66
 -19  10   1   21.14   11.07
 -19  10   1   33.74   12.24
 -18 -10   1   40.97   15.00
 -18 -10   1   29.64   14.62
  18  10  -1   61.35   15.82
 -18  10   1   64.76   14.64
 -18  10   1   53.21   16.04
  18  10  -1   37.88   11.67
 -17 -10   1   81.89   17.49
 -17 -10   1   45.76   15.92
 -17  10   1   68.29   14.71
  17  10  -1   65.55   14.51
 -16 -10   1   16.12   12.78
 -16 -10   1   16.24   11.78
  16  10  -1   29.38   13.07
 -16  10   1   13.29   11.06
  16  10  -1    0.45   10.02
 -16  10   1   20.51   10.00
  16  10  -1   18.51   11.41
 -15 -10   1  296.71   23.15
 -15 -10   1  202.14   24.17
 -15  10   1  273.44   20.44
  15  10  -1  287.83   23.56
 -15  10   1  269.39   22.30
  15  10  -1  298.28   23.79
 -14 -10   1   39.49   12.91
 -14 -10   1   37.60   12.84
  14  10  -1   76.17   15.60
 -14  10   1   34.49    9.23
 -14  10   1   35.53   11.01
  14  10  -1   38.60   11.64
  14  10  -1   48.74   13.46
 -13 -10   1   -6.93   15.90
 -13 -10   1  -11.36    8.65
  13  10  -1    9.43    9.28
  13  10  -1   -0.65    8.51
 -13  10   1   -0.61    6.63
  13  10  -1   -4.20   10.07
 -13  10   1   11.01    7.92
 -12 -10   1   -3.10    9.32
 -12 -10   1   16.28   10.81
 -12  10   1    1.56    6.64
  12  10  -1    4.77    8.38
  12  10  -1    4.59    9.31
 -12  10   1   16.23    8.83
  12  10  -1   17.39    8.93
 -11 -10   1   54.92   12.54
 -11 -10   1   81.58   13.83
  11  10  -1   64.61   11.90
  11  10  -1   73.82   13.91
  11  10  -1   72.57   12.68
 -11  10   1   67.23    9.42
 -10 -10   1  290.65   20.09
 -10 -10   1  259.75   19.76
  10  10  -1  264.35   19.44
 -10  10   1  297.35   10.64
 -10  10   1  284.12   18.33
 -10  10   1  304.74   11.10
  10  10  -1  306.34   19.15
  10  10  -1  264.17   18.93
  -9 -10   1   24.89    9.23
  -9 -10   1    9.03    8.02
   9  10  -1   16.89    7.93
  -9  10   1   17.53    5.57
   9  10  -1   29.85    8.74
  -9  10   1   17.70    4.30
  -9  10   1   21.08    4.25
   9  10  -1   19.67    8.91
  -8 -10   1  742.05   30.91
  -8 -10   1  686.66   29.07
  -8  10   1  679.92   22.42
  -8  10   1  683.89   23.24
  -8  10   1  668.17   22.48
   8  10  -1  715.83   30.54
   8  10  -1  689.71   29.12
   8  10  -1  713.60   29.84
  -7 -10   1  173.24   15.11
  -7 -10   1  211.91   15.97
  -7  10   1  180.77   10.47
   7  10  -1  194.61   14.80
  -7  10   1  185.82   10.61
  -7  10   1  178.25    9.23
   7  10  -1  224.14   15.64
   7  10  -1  173.94   15.49
  -6 -10   1 1203.87   41.75
  -6 -10   1 1245.24   42.28
   6  10  -1 1266.23   42.34
  -6  10   1 1275.28   37.57
   6  10  -1 1182.80   42.24
  -6  10   1 1253.74   37.83
   6  10  -1 1273.38   43.87
  -6  10   1 1229.51   33.93
  -5 -10   1  126.88   11.84
  -5 -10   1  115.28   12.27
  -5  10   1  111.37    4.73
   5  10  -1  113.76   12.28
  -5  10   1  135.34   10.12
  -5  10   1  118.72    9.79
   5  10  -1  118.69   13.35
   5  10  -1  126.20   13.41
  -4 -10   1 1287.19   41.94
  -4 -10   1 1283.40   41.04
  -4  10   1 1324.67   40.27
   4  10  -1 1295.17   40.95
   4  10  -1 1271.32   42.16
   4  10  -1 1330.39   43.31
  -4  10   1 1239.91   39.30
   4  10  -1 1279.83   43.59
  -3 -10   1   57.92    9.43
  -3 -10   1   56.23    7.60
   3  10  -1   41.75    9.32
  -3  10   1   58.97    8.07
  -3  10   1   42.52    7.18
   3  10  -1   49.22    8.56
  -3  10   1   44.50    7.88
   3  10  -1   50.05    7.09
   3  10  -1   60.36   10.02
   2 -10  -1  310.31    9.26
  -2 -10   1  320.48   14.34
  -2 -10   1  317.27   16.43
  -2  10   1  310.99   15.98
   2  10  -1  272.67   16.63
   2  10  -1  324.74   14.59
   2  10  -1  328.03   16.69
  -2  10   1  328.39   16.84
  -2  10   1  308.79   15.17
   2  10  -1  320.33   17.72
   1 -10  -1  717.56   20.86
  -1 -10   1  722.03   23.33
  -1 -10   1  708.02   27.75
  -1 -10   1  693.43   26.16
  -1  10   1  705.59   25.73
  -1  10   1  714.87   27.09
   1  10  -1  727.21   23.83
   1  10  -1  754.00   28.00
  -1  10   1  717.40   26.39
   1  10  -1  727.31   26.57
   0 -10   1  717.18   27.55
   0 -10  -1  726.64   26.08
   0 -10  -1  762.53   22.68
   0 -10   1  718.56   22.37
   0  10   1  727.40   27.85
   0  10   1  738.69   27.22
   0  10  -1  688.16   27.13
   0  10  -1  722.14   25.11
   0  10  -1  732.14   26.58
   0  10   1  730.27   26.41
   1 -10   1  273.43   15.66
  -1 -10  -1  291.96   12.97
  -1 -10  -1  307.00   15.71
   1 -10   1  297.07   10.82
  -1  10  -1  291.02   15.54
  -1  10  -1  284.53   11.33
   1  10   1  281.53   15.34
   1  10   1  296.65   16.94
   1  10   1  278.55   15.98
  -1  10  -1  256.04   15.22
  -2 -10  -1 2293.90   63.64
   2 -10   1 2250.53   59.64
  -2 -10  -1 2222.42   65.43
   2 -10   1 2159.18   65.36
   2  10   1 2248.86   67.62
   2  10   1 2282.17   66.81
  -2  10  -1 2231.10   59.96
   2  10   1 2281.49   65.92
  -2  10  -1 2333.73   65.75
  -2  10  -1 2293.52   65.26
   3 -10   1  488.77   20.70
  -3 -10  -1  470.03   21.16
  -3 -10  -1  455.24   20.20
   3  10   1  465.00   21.26
   3  10   1  474.35   21.89
  -3  10  -1  458.08   15.16
   3  10   1  481.09   22.87
  -3  10  -1  508.13   20.43
  -4 -10  -1 1153.52   38.33
  -4 -10  -1 1165.39   39.17
   4 -10   1 1155.19   37.41
   4  10   1 1177.17   40.98
   4  10   1 1207.57   40.34
   4  10   1 1167.00   39.31
  -4  10  -1 1097.42   32.36
  -4  10  -1 1166.32   36.89
   5 -10   1    2.31    5.84
  -5 -10  -1   10.59    7.46
  -5 -10  -1    6.18    6.44
  -5  10  -1   15.97    3.75
   5  10   1   19.04    7.96
  -5  10  -1    1.26    5.66
   5  10   1    7.76    6.95
   5  10   1   10.38    8.02
  -6 -10  -1 1642.47   52.28
   6 -10   1 1630.25   47.89
  -6 -10  -1 1561.66   51.75
  -6  10  -1 1658.96   47.05
  -6  10  -1 1573.18   45.20
   6  10   1 1536.18   51.56
   6  10   1 1631.89   53.49
   6  10   1 1567.64   51.87
  -7 -10  -1   88.20   12.08
  -7 -10  -1   89.96   12.61
   7 -10   1   91.81    9.36
  -7  10  -1   86.50    8.38
   7  10   1   69.47   11.24
  -7  10  -1   82.36    8.29
   7  10   1   95.82   13.33
   7  10   1   81.82   11.78
  -8 -10  -1  905.88   35.97
   8 -10   1  921.81   29.50
  -8 -10  -1  843.79   35.13
   8  10   1  873.87   35.91
   8  10   1  884.19   34.64
  -8  10  -1  925.43   28.22
   8  10   1  866.97   34.88
   9 -10   1   31.24    6.33
  -9 -10  -1   61.72   11.62
  -9 -10  -1   60.68   11.95
   9  10   1   34.96    9.41
   9  10   1   24.21   10.44
  -9  10  -1   34.83    5.52
   9  10   1   31.52    9.32
 -10 -10  -1  402.09   25.64
  10 -10   1  460.64   17.46
 -10 -10  -1  410.36   24.05
 -10  10  -1  420.34   15.58
  10  10   1  440.59   24.72
  10  10   1  434.82   26.12
  10  10   1  406.58   22.92
 -11 -10  -1   15.84   10.49
  11 -10   1   19.80    5.56
 -11 -10  -1   16.85   10.39
  11  10   1   15.77    9.76
 -11  10  -1   25.89    4.68
 -11  10  -1   24.38    9.72
  11  10   1   10.87   11.98
  11  10   1   18.55   10.16
 -12 -10  -1  429.45   27.41
 -12 -10  -1  439.86   31.83
  12 -10   1  425.23   15.95
 -12  10  -1  400.83   13.89
  12  10   1  417.06   25.55
  12  10   1  423.67   24.70
  12  10   1  386.96   25.75
 -12  10  -1  413.12   24.97
 -13 -10  -1   14.20   10.65
 -13 -10  -1   18.59   11.67
  13  10   1   18.22   10.93
 -13  10  -1   29.89   11.52
  13  10   1    9.51    9.96
  13  10   1   22.43   10.96
 -14 -10  -1  138.12   18.79
 -14 -10  -1  123.32   19.12
 -14  10  -1  139.38   16.48
  14  10   1  145.79   18.85
  14  10   1  139.06   18.94
  14  10   1  145.19   17.76
 -15 -10  -1   26.58   12.84
 -15 -10  -1   19.60   13.14
  15  10   1    6.08   10.41
 -15  10  -1   -5.13    9.02
 -15  10  -1    5.05   11.34
  15  10   1   -3.48   14.31
  15  10   1   20.59   12.55
 -16 -10  -1   26.84   13.63
 -16 -10  -1   59.85   15.35
  16  10   1    5.07   12.55
  16  10   1   36.32   12.89
 -16  10  -1    3.49    9.23
 -16  10  -1   13.41   10.88
 -17 -10  -1   36.70   13.25
 -17 -10  -1   20.00   13.02
  17  10   1    2.67   10.27
 -17  10  -1   31.16   12.79
  17  10   1   19.57    6.49
  17  10   1   16.54   13.13
 -18 -10  -1   31.67   14.95
 -18 -10  -1   47.13   16.30
  18  10   1   44.90   11.74
 -18  10  -1   29.01   14.14
 -18  10  -1   76.70   15.08
 -19 -10  -1   42.55   16.31
 -19  10  -1   35.71   14.92
 -19  10  -1   71.69   15.27
  19  10   1   19.05    7.67
 -20 -11   1    0.70   13.16
 -20 -11   1    5.90   12.72
 -20  11   1  -11.51    9.15
 -20  11   1    6.45    9.52
 -19 -11   1  -14.71   11.75
 -19  11   1   14.13   10.51
 -19  11   1   16.56   11.61
 -18 -11   1   79.90   17.22
 -18 -11   1   69.83   17.44
  18  11  -1   46.51   12.88
 -18  11   1   41.48   13.81
  18  11  -1   11.76   12.51
 -18  11   1   28.54   11.51
 -17 -11   1    4.37   11.66
 -17 -11   1   -1.86   11.11
  17  11  -1   12.20   11.30
 -17  11   1   24.44    9.83
  17  11  -1   10.18   11.02
  17  11  -1   14.61   10.96
 -17  11   1    7.77   10.58
 -16 -11   1  157.78   21.61
 -16 -11   1  139.76   21.11
  16  11  -1  122.00   18.29
 -16  11   1  109.35   17.74
 -15 -11   1   95.79   18.76
 -15 -11   1   93.24   16.85
  15  11  -1   76.12   12.87
  15  11  -1  105.25   16.37
  15  11  -1  122.66   18.64
 -15  11   1  104.91   13.57
 -15  11   1  109.77   16.38
 -14 -11   1  120.78   17.82
 -14 -11   1  101.79   17.11
 -14  11   1  106.70   13.11
  14  11  -1  130.78   17.28
  14  11  -1  107.50   14.79
 -14  11   1  112.08   15.23
  14  11  -1  124.94   17.94
 -13 -11   1   59.92   13.75
 -13 -11   1   79.18   14.71
  13  11  -1   47.33   11.77
 -13  11   1   75.64   12.67
 -13  11   1   71.17   10.38
  13  11  -1   66.05   13.76
  13  11  -1   66.14   13.65
 -12 -11   1   46.29   12.71
 -12 -11   1   58.38   13.21
  12  11  -1   55.58   11.66
  12  11  -1   66.94   13.94
  12  11  -1   60.92   14.57
 -12  11   1   68.52    9.78
 -12  11   1   50.43   10.90
 -11 -11   1  201.33   18.24
 -11 -11   1  186.67   18.63
 -11  11   1  167.42    7.85
  11  11  -1  156.10   15.82
  11  11  -1  183.37   17.94
  11  11  -1  172.51   17.88
 -11  11   1  171.67    7.60
 -11  11   1  162.48   13.01
 -10 -11   1   20.06    9.61
 -10 -11   1   33.36   10.80
  10  11  -1   11.38    9.57
 -10  11   1   26.86    6.61
 -10  11   1   23.73    4.49
  10  11  -1   20.49    9.02
 -10  11   1   27.08    4.90
  10  11  -1   36.26   10.56
  -9 -11   1  476.38   24.92
  -9 -11   1  481.07   25.20
   9  11  -1  469.32   24.95
  -9  11   1  435.42   17.07
  -9  11   1  462.75   18.31
   9  11  -1  484.44   24.28
   9  11  -1  443.38   24.79
  -9  11   1  471.31   16.91
  -8 -11   1   28.93    9.64
  -8 -11   1   37.78   10.01
   8  11  -1   28.87    9.07
   8  11  -1   29.35    9.67
  -8  11   1   21.15    4.85
   8  11  -1   38.32   10.57
  -8  11   1   30.67    5.94
  -8  11   1   28.94    5.57
  -7 -11   1 1017.44   37.97
  -7 -11   1 1023.45   37.88
  -7  11   1  974.76   32.00
   7  11  -1 1022.48   38.19
  -7  11   1 1041.85   32.54
  -7  11   1  999.40   29.55
   7  11  -1 1072.57   38.37
  -7  11   1 1005.04   29.11
   7  11  -1 1033.10   39.21
  -6 -11   1  232.64   16.50
  -6 -11   1  222.98   16.13
   6  11  -1  231.77   16.77
  -6  11   1  236.78   12.99
  -6  11   1  204.88    8.27
  -6  11   1  199.95    7.78
   6  11  -1  205.60   15.90
  -6  11   1  217.63   13.08
   6  11  -1  210.95   16.75
  -5 -11   1  554.40   24.38
  -5 -11   1  547.93   23.81
  -5  11   1  517.03   14.54
  -5  11   1  537.91   21.60
  -5  11   1  516.75   14.42
   5  11  -1  559.08   24.67
  -5  11   1  532.31   21.06
   5  11  -1  564.80   25.15
   5  11  -1  527.52   25.36
  -4 -11   1 1162.14   40.02
  -4 -11   1 1182.77   38.86
   4  11  -1 1198.71   38.96
  -4  11   1 1182.03   38.29
   4  11  -1 1230.75   41.78
  -4  11   1 1199.44   38.01
  -4  11   1 1161.28   38.34
   4  11  -1 1199.01   42.05
   4  11  -1 1169.94   40.22
  -3 -11   1  264.40   15.84
  -3 -11   1  271.84   16.66
  -3  11   1  264.41   15.76
   3  11  -1  263.69   16.22
   3  11  -1  263.04   14.43
   3  11  -1  266.74   17.09
  -3  11   1  279.87   14.88
   3  11  -1  259.33   17.31
  -3  11   1  280.54   15.44
  -2 -11   1  616.58   24.22
   2 -11  -1  591.30   16.34
  -2 -11   1  597.34   21.61
   2  11  -1  566.22   24.16
  -2  11   1  566.72   23.20
   2  11  -1  604.25   21.96
  -2  11   1  588.78   23.24
   2  11  -1  567.20   24.83
   2  11  -1  576.46   25.28
  -2  11   1  584.40   24.43
   1 -11  -1  799.70   23.10
  -1 -11   1  810.61   30.74
  -1 -11   1  803.72   29.28
  -1 -11   1  797.61   25.58
  -1  11   1  822.45   29.86
   1  11  -1  782.37   30.07
   1  11  -1  799.91   26.19
  -1  11   1  826.59   28.96
  -1  11   1  764.76   29.63
   1  11  -1  744.79   30.00
   1  11  -1  798.49   29.41
   0 -11  -1  487.53   20.68
   0 -11   1  477.05   16.37
   0 -11   1  470.08   21.76
   0 -11  -1  487.02   16.50
   0  11   1  473.16   21.89
   0  11  -1  442.63   21.20
   0  11  -1  454.87   20.72
   0  11  -1  444.16   16.81
   0  11   1  491.98   20.51
   0  11   1  480.33   21.27
  -1 -11  -1  192.56   10.83
   1 -11   1  191.45    8.68
  -1 -11  -1  206.95   13.43
   1 -11   1  188.13   13.80
   1  11   1  171.21   14.43
   1  11   1  189.91   14.27
   1  11   1  212.33   13.41
  -1  11  -1  183.95    9.87
  -1  11  -1  176.96   13.47
  -1  11  -1  200.01   13.51
   2 -11   1  992.62   34.46
  -2 -11  -1  990.36   31.98
  -2 -11  -1 1034.00   34.70
   2 -11   1  946.43   27.85
   2  11   1  985.68   34.28
  -2  11  -1  936.05   28.29
   2  11   1  972.79   35.30
   2  11   1 1012.28   36.78
  -2  11  -1  991.81   33.93
  -2  11  -1  981.17   34.03
  -3 -11  -1   47.08    9.11
   3 -11   1   39.49    8.51
  -3 -11  -1   39.32    7.78
   3  11   1   34.14    8.88
  -3  11  -1   40.68    7.98
   3  11   1   38.68    9.55
   3  11   1   52.63    9.92
  -3  11  -1   40.46    4.32
   4 -11   1 1716.33   51.38
  -4 -11  -1 1651.31   52.71
  -4 -11  -1 1687.64   51.75
   4  11   1 1719.57   55.19
  -4  11  -1 1684.89   50.56
  -4  11  -1 1644.64   45.17
   4  11   1 1580.06   53.17
   4  11   1 1649.21   52.86
   5 -11   1  839.53   30.16
  -5 -11  -1  882.68   32.24
  -5 -11  -1  818.82   32.38
   5  11   1  796.66   33.72
   5  11   1  847.32   33.15
   5  11   1  829.70   32.45
  -5  11  -1  888.06   29.68
  -5  11  -1  804.49   25.28
   6 -11   1   70.50    9.35
  -6 -11  -1   63.45   10.78
  -6 -11  -1   89.54   11.67
   6  11   1   71.32   11.30
  -6  11  -1   81.02    7.05
   6  11   1   73.33   12.34
   6  11   1   70.82   11.38
  -6  11  -1   83.81    8.91
  -7 -11  -1   88.14   11.90
  -7 -11  -1  113.08   14.16
   7 -11   1  106.19   10.61
   7  11   1  127.19   15.49
   7  11   1   84.50   12.20
  -7  11  -1  112.00    8.47
  -7  11  -1   92.81    9.35
   7  11   1  108.01   13.27
  -8 -11  -1  197.30   16.49
   8 -11   1  175.68   12.01
  -8 -11  -1  152.48   16.27
  -8  11  -1  191.88   10.96
   8  11   1  184.19   17.52
   8  11   1  155.69   17.51
  -8  11  -1  174.80   11.23
   8  11   1  157.45   18.62
  -9 -11  -1   -4.55    8.44
  -9 -11  -1    7.56    8.82
   9 -11   1    3.13    5.34
   9  11   1    2.60    9.42
   9  11   1    6.32    7.75
   9  11   1    3.02    8.06
  -9  11  -1   13.10    4.95
 -10 -11  -1   30.56   10.59
  10 -11   1   24.37    6.40
 -10 -11  -1   24.56   10.89
  10  11   1   31.29   10.52
  10  11   1   29.56   11.51
  10  11   1   23.72    9.79
  11 -11   1    6.21    5.49
 -11 -11  -1   -9.71    8.30
 -11 -11  -1   24.60   11.28
 -11  11  -1   14.00    4.60
  11  11   1   26.39   10.76
  11  11   1    3.44    8.66
  11  11   1    5.01   10.87
 -12 -11  -1   34.96   12.01
 -12 -11  -1   16.45   13.30
  12  11   1   36.61   12.11
 -12  11  -1   13.14    4.10
  12  11   1   21.16   10.85
 -12  11  -1   26.37    5.63
 -12  11  -1   23.70   10.30
  12  11   1   13.21   10.13
 -13 -11  -1   93.52   16.25
 -13 -11  -1   92.33   16.43
  13  11   1   86.36   15.01
 -13  11  -1   94.61    5.10
 -13  11  -1  104.02   16.37
  13  11   1   89.92   16.09
  13  11   1   98.70   16.64
 -14 -11  -1   55.56   16.19
 -14 -11  -1   36.07   13.08
 -14  11  -1   33.14   10.17
 -14  11  -1   55.40   13.98
  14  11   1   61.07   14.88
  14  11   1   54.89   14.47
  14  11   1   62.50   14.25
 -15 -11  -1   60.02   15.45
 -15 -11  -1   33.39   13.65
  15  11   1   38.95   12.93
 -15  11  -1   25.17   10.34
 -15  11  -1   42.15   13.58
 -16 -11  -1   65.69   16.63
 -16 -11  -1   60.71   16.43
 -16  11  -1   65.30   18.65
  16  11   1   78.48   15.60
  16  11   1   59.07   13.94
 -16  11  -1   55.72   15.50
  16  11   1   52.07   15.73
 -17 -11  -1   22.78   13.20
 -17 -11  -1    6.02   13.47
  17  11   1   -0.81   10.16
 -17  11  -1   20.11   12.12
  17  11   1   -0.69   11.68
 -17  11  -1   15.99   12.15
  17  11   1    9.94    5.04
 -18 -11  -1   61.15   17.56
 -18 -11  -1   74.93   18.03
 -18  11  -1   68.85   15.49
 -18  11  -1   80.72   15.89
 -19 -11  -1   -4.26   12.10
 -19 -11  -1   21.52   14.92
 -19  11  -1   -7.83   10.80
 -19  11  -1   -4.43    9.37
  19  11   1   13.27    6.64
 -20 -12   1    5.70   14.23
 -20 -12   1   11.73   13.75
 -20  12   1   15.90   12.90
 -20  12   1   23.30   11.56
 -19 -12   1   -9.15   12.42
 -19 -12   1   32.44   14.55
 -19  12   1    2.34    9.57
  19  12  -1   22.41    6.78
 -19  12   1   13.60   13.23
 -18 -12   1   55.17   17.30
 -18 -12   1   93.11   18.35
 -18  12   1   75.03   15.43
 -18  12   1   64.54   13.50
  18  12  -1   64.51   18.53
  18  12  -1   84.44   14.71
 -17 -12   1    4.11   11.86
 -17 -12   1    2.68   12.20
  17  12  -1   14.48   11.89
  17  12  -1   -5.81   10.19
  17  12  -1    0.60   11.22
 -17  12   1   13.88    8.81
 -17  12   1   -4.47    9.26
 -16 -12   1   54.25   16.00
 -16 -12   1   77.30   16.56
 -16  12   1   58.86   14.42
 -16  12   1   75.71   12.70
  16  12  -1   75.63   15.95
 -15 -12   1    4.22   12.22
 -15 -12   1   36.88   13.53
 -15  12   1   20.57   18.73
  15  12  -1   30.63   13.61
  15  12  -1   25.75   11.99
 -15  12   1   18.96   11.69
  15  12  -1   27.18   14.01
 -14 -12   1   64.24   15.00
 -14 -12   1   70.41   15.16
 -14  12   1   82.38   14.23
  14  12  -1   75.44   13.47
  14  12  -1   76.09   16.47
  14  12  -1   60.25   14.01
 -14  12   1   66.51   10.73
 -13 -12   1  146.04   18.53
 -13 -12   1  104.93   16.97
 -13  12   1  117.44   15.01
  13  12  -1  164.05   19.54
  13  12  -1  140.66   17.42
  13  12  -1  152.46   19.75
 -13  12   1  148.56   13.78
 -12 -12   1   18.62   10.85
  12  12  -1   16.04   11.34
 -12  12   1   21.33    3.12
  12  12  -1   25.15   11.06
 -12  12   1   35.69    7.64
 -12  12   1   21.66    3.24
  12  12  -1   15.49   10.73
 -11 -12   1  115.53   16.42
 -11 -12   1   76.98   13.81
  11  12  -1  104.15   16.21
 -11  12   1  101.89   10.73
  11  12  -1   98.98   15.29
 -11  12   1  119.74    7.87
  11  12  -1  118.21   16.15
 -11  12   1  106.60    7.05
 -10 -12   1    7.15    9.86
 -10 -12   1   26.84    9.79
 -10  12   1   15.38    4.87
 -10  12   1   23.02    6.02
  10  12  -1   11.99   10.81
  10  12  -1   25.71   11.05
  10  12  -1    2.99    8.77
 -10  12   1   12.16    4.96
  -9 -12   1   77.80   12.76
  -9 -12   1  107.26   14.48
  -9  12   1   85.25    8.63
  -9  12   1   87.89    8.50
  -9  12   1  101.74    8.56
   9  12  -1   88.06   13.61
   9  12  -1  109.32   15.36
   9  12  -1  103.31   13.69
  -8 -12   1   81.36   12.33
  -8 -12   1   92.18   13.62
  -8  12   1   77.97    7.01
  -8  12   1   75.69    8.34
   8  12  -1  112.13   15.11
   8  12  -1   71.40   14.61
  -8  12   1   56.01    8.60
  -8  12   1   97.62    9.40
   8  12  -1   73.89   13.37
  -7 -12   1  300.61   19.05
  -7 -12   1  320.12   19.11
  -7  12   1  270.86   10.23
   7  12  -1  306.91   20.25
  -7  12   1  292.47   10.89
   7  12  -1  260.28   18.62
   7  12  -1  307.69   19.57
  -7  12   1  278.69   14.47
  -7  12   1  296.61   15.14
  -6 -12   1  484.48   22.90
  -6 -12   1  463.81   23.48
  -6  12   1  477.13   19.61
  -6  12   1  461.21   13.55
   6  12  -1  444.60   23.66
  -6  12   1  483.79   19.99
   6  12  -1  500.76   25.24
  -6  12   1  430.43   13.09
   6  12  -1  410.66   22.20
  -5 -12   1  473.14   22.19
  -5 -12   1  484.91   23.64
   5  12  -1  488.51   23.39
   5  12  -1  484.60   24.90
   5  12  -1  491.00   24.48
  -5  12   1  496.38   21.33
  -5  12   1  480.07   20.62
  -4 -12   1  390.86   20.33
  -4 -12   1  414.02   19.35
  -4  12   1  388.68   18.65
  -4  12   1  395.26   18.98
   4  12  -1  394.62   20.85
  -4  12   1  393.94   19.37
   4  12  -1  454.21   23.15
   4  12  -1  373.01   18.77
   4  12  -1  387.79   21.45
  -3 -12   1  482.31   20.43
  -3 -12   1  477.12   22.55
   3  12  -1  448.06   22.43
   3  12  -1  457.60   23.28
   3  12  -1  478.27   20.46
  -3  12   1  527.30   21.64
   3  12  -1  497.85   24.44
  -3  12   1  490.41   22.29
  -3  12   1  503.59   21.42
   2 -12  -1  945.10   25.41
  -2 -12   1  944.13   30.75
  -2 -12   1  943.16   33.70
   2  12  -1  978.83   34.32
   2  12  -1  942.45   35.55
  -2  12   1  906.28   34.01
  -2  12   1  967.73   33.83
   2  12  -1  924.82   34.82
  -2  12   1  937.53   32.94
   2  12  -1  921.11   31.04
   1 -12  -1  144.78    7.25
  -1 -12   1  147.40   13.00
  -1 -12   1  140.59    9.38
  -1  12   1  127.13   12.66
  -1  12   1  133.94   12.21
  -1  12   1  132.59   12.55
   1  12  -1  159.71   13.84
   1  12  -1  154.01   12.54
   1  12  -1  144.38   13.47
   1  12  -1  127.43    9.59
   0 -12   1  144.09   13.64
   0 -12  -1  150.05    8.73
   0 -12   1  158.93    8.75
   0 -12  -1  163.73   13.12
   0  12  -1  127.31   12.54
   0  12   1  150.98   14.79
   0  12  -1  145.62   13.20
   0  12   1  151.32   13.24
   0  12   1  160.65   12.99
   0  12  -1  154.61   13.68
   0  12  -1  164.69    9.58
   1 -12   1  381.78   19.66
  -1 -12  -1  366.43   15.27
   1 -12   1  361.49   13.15
  -1 -12  -1  387.27   19.05
   1  12   1  345.02   19.93
  -1  12  -1  337.08   18.11
  -1  12  -1  337.05   18.71
   1  12   1  371.24   18.42
   1  12   1  366.46   19.65
  -1  12  -1  373.81   15.81
   2 -12   1  145.34   14.02
   2 -12   1  164.81    7.76
  -2 -12  -1  143.93   10.96
  -2 -12  -1  133.13   12.36
  -2  12  -1  129.42   12.46
  -2  12  -1  167.65   13.10
   2  12   1  144.49   13.93
   2  12   1  138.16   13.16
   2  12   1  159.14   15.05
  -2  12  -1  154.07    8.08
  -3 -12  -1  373.39   19.42
  -3 -12  -1  392.61   18.46
   3 -12   1  371.98   19.79
  -3  12  -1  396.00   13.45
   3  12   1  335.91   21.12
  -3  12  -1  389.18   18.95
   3  12   1  368.63   19.80
  -3  12  -1  372.32   19.24
   3  12   1  368.23   20.94
  -4 -12  -1  690.61   27.54
   4 -12   1  714.81   27.80
  -4 -12  -1  731.51   29.34
   4  12   1  717.78   31.34
  -4  12  -1  699.05   21.34
   4  12   1  685.68   29.69
  -4  12  -1  723.17   27.34
   4  12   1  669.53   28.49
  -5 -12  -1  941.65   34.83
   5 -12   1  921.95   33.29
  -5 -12  -1  946.21   35.85
   5  12   1  949.90   37.89
   5  12   1  931.96   36.47
  -5  12  -1  971.45   32.95
   5  12   1  938.64   36.05
  -6 -12  -1  250.05   17.57
   6 -12   1  271.46   15.59
  -6 -12  -1  247.00   17.96
   6  12   1  248.27   18.06
   6  12   1  281.59   20.04
   6  12   1  252.30   17.59
  -6  12  -1  269.44   14.59
  -6  12  -1  259.94   11.15
  -7 -12  -1  176.55   16.06
   7 -12   1  226.14   14.28
  -7 -12  -1  189.74   16.74
   7  12   1  207.03   18.51
  -7  12  -1  206.73   10.70
   7  12   1  218.48   30.89
  -7  12  -1  192.86   12.19
  -8 -12  -1  133.79   16.32
  -8 -12  -1  118.94   14.94
   8 -12   1  126.92   11.49
   8  12   1  146.55   16.16
  -8  12  -1  117.06    9.40
  -8  12  -1  108.09    9.95
   8  12   1  121.39   16.50
   8  12   1  151.85   16.50
  -9 -12  -1  648.24   30.73
  -9 -12  -1  605.04   29.43
   9 -12   1  571.64   23.54
   9  12   1  628.70   31.35
  -9  12  -1  599.83   21.95
   9  12   1  583.41   28.93
  -9  12  -1  618.73   23.02
   9  12   1  624.19   29.59
  10 -12   1  155.70   12.04
 -10 -12  -1  163.44   18.35
 -10 -12  -1  144.11   17.43
  10  12   1  164.75   19.53
  10  12   1  169.02   18.26
 -10  12  -1  147.01   10.11
  10  12   1  148.69   16.37
 -11 -12  -1  193.09   20.56
  11 -12   1  200.05   12.81
  11  12   1  195.34   17.82
 -11  12  -1  210.30   11.50
  11  12   1  173.87   21.24
 -11  12  -1  194.31   10.73
  11  12   1  198.73   20.87
 -12 -12  -1   -9.13    9.52
 -12 -12  -1   15.20   11.08
  12  12   1   10.11   10.88
 -12  12  -1    9.68    4.64
  12  12   1    9.29   10.06
 -12  12  -1    7.70    4.25
  12  12   1    9.68    9.88
 -13 -12  -1   87.26   16.30
 -13 -12  -1   56.80   14.52
  13  12   1   68.82   13.46
  13  12   1   79.38   15.89
 -13  12  -1   62.01    5.61
 -13  12  -1   67.04   16.96
  13  12   1   73.79   14.65
 -13  12  -1   68.08    7.88
 -14 -12  -1   74.91   17.03
 -14 -12  -1   65.93   15.72
  14  12   1   74.47   20.85
  14  12   1   89.03   16.72
 -14  12  -1   84.07   13.42
 -14  12  -1   64.02   15.49
  14  12   1   78.77   16.27
 -15 -12  -1   21.05   12.50
 -15 -12  -1  -10.32   10.80
 -15  12  -1   -7.32    8.64
  15  12   1    6.15   10.67
  15  12   1   -0.07   13.99
 -15  12  -1    9.27   11.74
 -16 -12  -1   46.91   15.73
 -16 -12  -1   20.98   13.36
  16  12   1   34.74   12.84
 -16  12  -1   46.53   11.68
 -16  12  -1   19.95   12.19
  16  12   1   58.68   15.76
  16  12   1   60.26   14.24
 -17 -12  -1   22.73   13.84
 -17 -12  -1  -13.24   12.28
  17  12   1   18.46    5.74
 -17  12  -1   41.26   14.46
  17  12   1   17.54   11.44
 -17  12  -1    4.96   10.29
 -18 -12  -1    9.91   14.58
 -18 -12  -1   17.91   22.86
  18  12   1    7.85    5.22
 -18  12  -1   13.97   10.46
 -18  12  -1   21.80   12.29
 -19 -12  -1   27.21   15.55
 -19 -12  -1  -17.25   10.97
 -19  12  -1  -12.85    9.87
 -19  12  -1    6.84    9.46
  19  12   1   15.85    6.86
 -19 -13   1   24.12   17.43
 -19 -13   1   28.41   14.19
 -19  13   1   22.48   14.57
 -19  13   1    4.15   15.47
 -18 -13   1   -1.70   12.04
 -18 -13   1   21.12   13.74
 -18  13   1    1.24   10.73
 -18  13   1   14.25    9.79
 -17 -13   1   33.25   14.02
 -17 -13   1   42.45   14.77
 -17  13   1   38.68   12.48
  17  13  -1   36.64   12.97
  17  13  -1   46.21   14.24
 -17  13   1   54.01   11.46
  17  13  -1   42.19   15.33
 -16 -13   1  -15.52   10.52
 -16 -13   1   -5.10   10.56
  16  13  -1   -7.91   11.13
  16  13  -1   -5.05   11.63
 -16  13   1    0.79    8.68
  16  13  -1    5.99    8.75
 -16  13   1   -7.64    6.60
 -15 -13   1   89.84   18.46
 -15 -13   1   64.14   16.70
 -15  13   1   90.88   12.43
 -15  13   1   83.91   16.14
  15  13  -1   70.52   15.66
 -14 -13   1   68.56   15.12
 -14 -13   1   75.25   15.59
  14  13  -1   87.34   16.47
  14  13  -1   64.93   13.29
 -14  13   1   59.87   10.83
  14  13  -1   69.62   14.70
 -14  13   1   77.49   15.61
 -13 -13   1  109.89   17.08
 -13 -13   1   98.44   16.28
  13  13  -1  136.54   18.97
  13  13  -1  115.84   16.02
  13  13  -1  127.54   19.19
 -13  13   1  100.04   15.49
 -12 -13   1   50.42   13.22
 -12 -13   1   50.93   15.26
  12  13  -1   59.54   13.72
  12  13  -1   26.88   11.16
 -12  13   1   55.08    5.63
 -12  13   1   58.05    9.11
  12  13  -1   41.69   13.18
 -11 -13   1   71.29   14.40
 -11 -13   1   87.29   15.21
  11  13  -1   74.38   16.19
  11  13  -1   66.64   13.95
  11  13  -1   73.21   13.95
 -11  13   1   76.85    8.08
 -11  13   1   72.07    7.37
 -10 -13   1    5.77    8.98
 -10 -13   1    9.01    8.93
  10  13  -1    4.26    9.14
  10  13  -1   21.26   11.15
 -10  13   1   12.85    5.15
  10  13  -1   16.21    9.48
 -10  13   1   10.07    5.37
 -10  13   1   20.49    5.91
  -9 -13   1  137.52   16.86
  -9 -13   1  143.11   16.71
  -9  13   1  115.72   10.07
   9  13  -1  127.87   15.65
  -9  13   1  131.70    9.11
   9  13  -1  113.43   16.43
  -9  13   1  112.25    8.05
   9  13  -1  122.70   15.75
  -9  13   1  127.40   10.65
  -8 -13   1  170.35   16.81
  -8 -13   1  171.43   17.64
  -8  13   1  135.99   11.70
  -8  13   1  147.45    8.11
  -8  13   1  152.23    7.59
  -8  13   1  133.16   11.13
   8  13  -1  164.34   16.65
   8  13  -1  166.25   15.53
   8  13  -1  162.54   17.42
  -7 -13   1  109.58   13.71
  -7 -13   1   94.49   13.43
  -7  13   1  104.82   11.08
  -7  13   1   83.13    5.45
  -7  13   1   91.88    5.07
   7  13  -1  107.94   14.98
   7  13  -1  116.80   15.55
  -7  13   1  116.89   11.11
  -6 -13   1  310.03   20.01
  -6 -13   1  361.34   20.11
   6  13  -1  333.92   21.70
   6  13  -1  288.36   19.16
   6  13  -1  307.04   20.45
  -6  13   1  320.19   17.38
  -6  13   1  307.86   16.57
  -5 -13   1  316.46   19.88
  -5 -13   1  355.52   19.28
  -5  13   1  316.23   17.94
  -5  13   1  325.62   17.92
   5  13  -1  355.37   21.78
   5  13  -1  341.37   20.87
   5  13  -1  355.06   20.69
  -4 -13   1  289.52   16.36
  -4 -13   1  254.42   17.83
  -4  13   1  287.07   17.06
  -4  13   1  271.05   16.22
  -4  13   1  267.99   16.45
   4  13  -1  269.05   19.34
   4  13  -1  249.46   18.45
   4  13  -1  245.49   17.92
  -3 -13   1 1311.13   42.04
  -3 -13   1 1333.03   44.78
   3  13  -1 1351.89   42.49
   3  13  -1 1285.56   44.92
   3  13  -1 1378.58   47.22
  -3  13   1 1346.96   44.13
  -3  13   1 1295.18   44.09
  -3  13   1 1293.52   43.29
   3  13  -1 1390.77   46.83
  -2 -13   1  383.93   19.72
   2 -13  -1  366.28   11.34
  -2 -13   1  356.61   16.40
  -2  13   1  349.27   20.02
   2  13  -1  357.16   20.95
   2  13  -1  367.84   20.62
   2  13  -1  375.45   19.90
  -2  13   1  371.56   18.96
   2  13  -1  368.72   16.90
  -2  13   1  347.22   18.88
   1 -13  -1 1416.07   38.32
  -1 -13   1 1376.74   40.86
   1  13  -1 1381.94   41.70
  -1  13   1 1405.05   47.10
  -1  13   1 1418.44   45.32
   1  13  -1 1369.95   47.19
   1  13  -1 1331.72   46.39
  -1  13   1 1378.73   45.85
   1  13  -1 1366.06   45.64
   0 -13  -1  509.80   22.68
   0 -13   1  495.07   17.37
   0 -13  -1  468.30   17.28
   0  13   1  486.17   23.74
   0  13   1  483.69   22.31
   0  13  -1  488.50   18.24
   0  13  -1  508.93   23.47
   0  13  -1  496.30   23.10
   0  13  -1  461.37   23.22
   0  13   1  496.15   23.29
  -1 -13  -1  675.05   23.49
   1 -13   1  648.77   28.11
   1 -13   1  708.36   21.35
  -1 -13  -1  707.51   27.60
  -1  13  -1  650.40   22.03
  -1  13  -1  693.82   28.35
   1  13   1  665.13   28.47
   1  13   1  645.71   27.05
   1  13   1  699.80   29.70
  -1  13  -1  700.27   28.13
  -1  13  -1  661.96   27.43
  -2 -13  -1  361.11   19.43
   2 -13   1  378.38   13.18
   2 -13   1  365.19   19.82
  -2 -13  -1  351.99   16.70
  -2  13  -1  338.28   18.72
   2  13   1  371.37   20.21
   2  13   1  362.12   20.81
  -2  13  -1  390.54   16.51
   2  13   1  360.55   21.39
  -2  13  -1  361.39   19.43
  -3 -13  -1 1926.49   59.45
  -3 -13  -1 1860.61   56.67
   3 -13   1 1937.13   59.40
   3  13   1 1952.62   61.05
  -3  13  -1 1870.79   51.28
  -3  13  -1 1878.23   58.31
   3  13   1 1872.25   61.78
   3  13   1 1964.56   60.09
  -3  13  -1 1776.51   57.85
  -4 -13  -1  126.64   13.34
  -4 -13  -1  129.74   12.30
   4 -13   1  126.17   13.22
   4  13   1  107.22   13.42
   4  13   1  148.07   15.96
   4  13   1  137.14   15.13
  -4  13  -1  116.20    7.25
  -4  13  -1  132.46   13.06
  -5 -13  -1  470.07   22.83
  -5 -13  -1  483.43   23.73
   5 -13   1  450.90   21.64
   5  13   1  470.79   24.72
   5  13   1  465.63   25.59
  -5  13  -1  455.49   21.15
   5  13   1  408.92   23.29
  -6 -13  -1   68.65   12.67
  -6 -13  -1   56.88   10.27
   6 -13   1   80.98   10.78
  -6  13  -1   66.95    9.64
   6  13   1   42.35   12.15
   6  13   1   57.91   11.78
  -6  13  -1   55.78    5.70
  -7 -13  -1  123.11   14.97
   7 -13   1  127.05   12.63
  -7 -13  -1  111.69   15.46
   7  13   1  133.89   15.78
  -7  13  -1  127.86    8.35
   7  13   1  110.16   14.67
   7  13   1  111.62   16.18
  -7  13  -1  134.42   11.10
   8 -13   1   25.10    7.79
  -8 -13  -1   39.06   10.79
  -8 -13  -1   48.39   12.05
   8  13   1   26.11   11.51
  -8  13  -1   41.55    7.72
   8  13   1   39.83   10.95
  -8  13  -1   27.77    5.55
   8  13   1   48.42   11.25
  -9 -13  -1    4.80    8.77
   9 -13   1   21.69    7.35
  -9 -13  -1   13.86    9.79
   9  13   1   21.58    9.81
   9  13   1   14.77   11.66
   9  13   1   16.04    9.61
  -9  13  -1    9.59    5.41
  -9  13  -1   12.33    5.58
  10 -13   1  104.13   11.03
 -10 -13  -1   84.93   15.50
 -10 -13  -1   98.00   15.92
 -10  13  -1  115.87   10.78
  10  13   1  109.68   17.43
 -10  13  -1   99.47    9.36
 -10  13  -1  112.40   10.42
  10  13   1  102.25   15.34
  10  13   1   98.93   15.61
 -11 -13  -1    3.21    9.74
 -11 -13  -1   41.33   13.00
 -11  13  -1   34.92    6.68
  11  13   1   20.94   10.66
  11  13   1   24.41   13.41
 -11  13  -1   31.08    7.59
 -11  13  -1   31.66    6.12
  11  13   1   18.60   10.70
 -12 -13  -1   31.43   11.94
 -12 -13  -1   17.49   10.82
  12  13   1    6.66    8.46
  12  13   1   11.36   11.43
 -12  13  -1   16.71    5.16
 -12  13  -1   28.47    6.06
  12  13   1    8.28    9.98
 -13 -13  -1  114.48   17.69
 -13 -13  -1   95.38   16.50
  13  13   1  128.87   19.06
 -13  13  -1  106.80   16.93
 -13  13  -1  124.74    7.94
  13  13   1   68.56   13.83
 -13  13  -1   88.96   14.52
 -13  13  -1  110.05    7.65
  13  13   1  117.71   18.14
 -14 -13  -1   23.73   13.32
 -14 -13  -1   13.17   12.05
 -14  13  -1   11.70   11.54
 -14  13  -1   23.49    9.33
  14  13   1   26.58   14.98
 -15 -13  -1  108.32   18.31
 -15 -13  -1   91.75   18.25
  15  13   1   66.44   16.38
 -15  13  -1   89.98   13.89
 -15  13  -1   94.50   16.60
  15  13   1  129.64   20.42
  15  13   1   92.36   16.56
 -16 -13  -1   60.02   17.43
 -16 -13  -1   59.35   15.59
  16  13   1   39.60   14.47
  16  13   1   36.69   14.19
  16  13   1   30.02   13.74
 -16  13  -1   41.56   11.92
 -16  13  -1   77.83   17.06
 -17 -13  -1  117.00   20.35
 -17 -13  -1  140.83   21.56
 -17  13  -1  121.70   18.81
 -17  13  -1  136.62   17.29
 -18 -13  -1   17.75   13.22
 -18 -13  -1   29.78   14.51
  18  13   1   17.05    6.75
 -18  13  -1   47.34   14.87
 -18  13  -1    6.17    9.86
 -19 -14   1   -3.65   11.73
 -19 -14   1   -2.82   12.71
  19  14  -1   17.19    7.20
 -19  14   1   21.34    9.88
 -19  14   1   23.98   11.54
 -18 -14   1   93.34   19.96
 -18  14   1   67.73   13.12
 -18  14   1   85.51   18.41
 -17 -14   1   -0.56   12.22
 -17 -14   1    7.44   12.50
  17  14  -1   13.61   10.79
 -17  14   1   37.62   10.66
 -17  14   1    6.68   11.46
 -16 -14   1   44.82   14.29
 -16 -14   1   25.67   14.48
  16  14  -1   61.17   16.32
  16  14  -1   17.21   11.12
 -16  14   1   50.56   13.35
 -16  14   1   49.58   10.25
  16  14  -1   42.79   14.57
 -15 -14   1   16.09   12.59
 -15 -14   1   46.97   14.46
  15  14  -1   25.89   10.63
 -15  14   1   27.81    8.96
  15  14  -1   46.11   15.81
 -15  14   1   38.63   12.16
  15  14  -1   40.40   14.32
 -14 -14   1   74.48   15.45
 -14 -14   1   72.24   16.22
 -14  14   1  108.62   12.49
  14  14  -1  121.23   19.75
 -14  14   1   98.28   25.04
 -13 -14   1   64.42   14.37
 -13 -14   1   38.40   13.26
  13  14  -1   60.74   15.08
 -13  14   1   55.61    9.13
  13  14  -1   52.79   14.48
 -12 -14   1   70.95   15.18
 -12 -14   1   93.47   16.35
 -12  14   1   62.83    6.69
  12  14  -1   77.70   15.19
  12  14  -1   69.38   16.67
 -12  14   1   75.18    7.50
 -11 -14   1  203.20   20.30
 -11 -14   1  242.20   21.45
 -11  14   1  231.46   13.46
 -11  14   1  253.38   12.25
 -11  14   1  257.56   13.27
 -11  14   1  246.48   15.92
  11  14  -1  261.76   22.75
  11  14  -1  217.75   19.75
  11  14  -1  210.50   19.69
 -10 -14   1  191.36   18.34
 -10 -14   1  186.82   18.68
 -10  14   1  222.77   12.87
 -10  14   1  213.66   11.65
 -10  14   1  194.65   10.69
 -10  14   1  212.59   12.37
  10  14  -1  231.45   19.99
  10  14  -1  203.59   20.71
  10  14  -1  203.87   19.03
  -9 -14   1  481.22   27.02
  -9 -14   1  509.12   27.15
   9  14  -1  503.60   27.45
  -9  14   1  486.98   20.28
   9  14  -1  490.66   27.08
  -9  14   1  486.48   17.38
  -9  14   1  511.27   20.79
   9  14  -1  511.02   29.07
  -8 -14   1  118.71   16.07
  -8 -14   1   95.42   13.57
  -8  14   1   91.54    6.11
   8  14  -1   94.96   14.53
  -8  14   1   95.49    5.52
   8  14  -1  100.28   15.23
   8  14  -1   74.94   14.67
  -8  14   1  108.11   10.97
  -8  14   1   91.47   10.40
  -7 -14   1 1156.19   42.58
  -7 -14   1 1167.07   43.43
   7  14  -1 1176.42   44.52
   7  14  -1 1146.13   45.19
  -7  14   1 1132.22   38.31
   7  14  -1 1154.67   43.43
  -7  14   1 1135.05   38.38
  -6 -14   1  294.08   18.32
  -6 -14   1  294.90   19.51
   6  14  -1  281.31   21.20
   6  14  -1  282.98   19.97
  -6  14   1  279.11   16.96
   6  14  -1  265.91   20.34
  -6  14   1  240.63   16.51
  -5 -14   1 1888.76   58.59
  -5 -14   1 1868.64   60.27
  -5  14   1 1871.07   57.47
   5  14  -1 1899.49   61.96
  -5  14   1 1896.54   58.04
  -5  14   1 1848.57   57.99
   5  14  -1 1758.49   64.64
   5  14  -1 1894.23   62.85
  -4 -14   1   63.61   11.07
  -4 -14   1   70.97    9.99
  -4  14   1   53.29   10.34
  -4  14   1   57.48    9.95
   4  14  -1   64.22   12.31
   4  14  -1   71.25   12.72
   4  14  -1   87.49   13.33
  -4  14   1   46.12    9.92
  -3 -14   1  632.31   27.47
  -3 -14   1  618.06   24.12
   3  14  -1  586.81   27.23
   3  14  -1  619.71   29.11
  -3  14   1  614.19   26.59
   3  14  -1  569.80   27.96
   3  14  -1  601.77   24.20
  -3  14   1  571.46   25.57
  -3  14   1  621.03   25.63
   2 -14  -1   76.48    4.65
  -2 -14   1   90.36   11.89
  -2 -14   1   66.76    9.99
   2  14  -1   83.69   12.88
  -2  14   1  100.14   13.08
   2  14  -1  114.49   14.42
  -2  14   1   66.01   10.56
  -2  14   1   75.83   11.70
   2  14  -1   59.43   11.54
   2  14  -1   68.97    8.55
  -1 -14   1  184.01   11.11
   1 -14  -1  199.59    8.88
   1  14  -1  203.10   16.29
   1  14  -1  176.77   15.42
  -1  14   1  210.71   17.13
   1  14  -1  180.82   11.67
  -1  14   1  180.88   15.13
  -1  14   1  198.94   14.76
   1  14  -1  209.11   16.65
   0 -14  -1  188.02   10.23
   0 -14  -1  191.99   15.27
   0 -14   1  211.23   10.55
   0  14  -1  233.11   17.69
   0  14  -1  189.90   11.12
   0  14   1  183.45   15.09
   0  14   1  193.62   16.18
   0  14   1  211.45   16.01
   0  14  -1  195.51   15.87
   0  14  -1  214.79   16.02
  -1 -14  -1   84.46    8.57
  -1 -14  -1   99.06   12.46
   1 -14   1   86.53    6.89
  -1  14  -1   85.12   12.45
   1  14   1   78.78   11.86
   1  14   1   95.39   12.72
  -1  14  -1   79.65    7.57
   1  14   1   75.65   12.81
  -1  14  -1   76.26   11.49
  -1  14  -1   90.88   13.15
   2 -14   1  313.86   12.00
  -2 -14  -1  297.73   18.38
  -2 -14  -1  328.13   19.30
  -2  14  -1  328.61   19.04
   2  14   1  323.75   20.26
   2  14   1  309.85   20.94
  -2  14  -1  320.92   19.46
   2  14   1  311.74   19.14
  -2  14  -1  295.56   18.49
   3 -14   1  590.51   26.39
  -3 -14  -1  651.89   27.36
  -3 -14  -1  583.82   24.15
   3  14   1  588.48   29.06
  -3  14  -1  557.03   19.04
   3  14   1  563.02   26.47
  -3  14  -1  606.97   26.01
  -3  14  -1  607.47   26.22
   3  14   1  618.17   28.66
  -3  14  -1  631.51   26.30
  -4 -14  -1   84.60   12.57
   4 -14   1   81.75   11.44
  -4 -14  -1   60.36    9.68
  -4  14  -1   73.21   11.66
   4  14   1   82.99   14.39
  -4  14  -1   71.06    6.19
   4  14   1   74.30   12.66
   4  14   1   68.80   13.05
  -4  14  -1   90.45   11.72
  -5 -14  -1  673.52   29.61
  -5 -14  -1  643.83   28.11
   5 -14   1  648.04   27.74
   5  14   1  669.71   34.72
  -5  14  -1  624.67   21.73
   5  14   1  659.85   32.34
   5  14   1  670.91   30.86
  -5  14  -1  703.86   27.54
   6 -14   1   37.45    9.28
  -6 -14  -1   53.58   11.68
  -6 -14  -1   46.45   10.24
   6  14   1   45.46   10.94
  -6  14  -1   45.80    5.13
   6  14   1   33.43   12.48
   6  14   1   54.82   12.23
  -6  14  -1   38.10    8.48
  -7 -14  -1  375.04   23.33
  -7 -14  -1  406.67   22.58
   7 -14   1  357.77   19.77
  -7  14  -1  375.67   14.29
  -7  14  -1  372.02   18.65
   7  14   1  374.40   23.28
   7  14   1  358.95   22.61
   7  14   1  363.75   24.75
   8 -14   1   90.13   11.88
  -8 -14  -1  108.28   15.32
  -8 -14  -1   98.26   14.41
   8  14   1  122.84   17.76
  -8  14  -1  102.26   10.82
  -8  14  -1   91.58    8.12
  -8  14  -1   96.67   10.93
   8  14   1  105.55   15.41
   8  14   1  117.85   15.65
  -9 -14  -1  459.27   26.24
  -9 -14  -1  421.95   25.25
  -9  14  -1  425.49   18.96
  -9  14  -1  446.80   17.69
  -9  14  -1  413.23   19.38
   9  14   1  413.31   25.01
   9  14   1  384.91   24.67
   9  14   1  464.98   28.16
 -10 -14  -1   -2.80    8.46
 -10 -14  -1    8.16    9.92
 -10  14  -1    7.67    5.99
 -10  14  -1    9.38    6.16
 -10  14  -1    6.83    5.10
  10  14   1    3.51    9.78
  10  14   1    7.95   11.79
  10  14   1   22.47   11.08
 -11 -14  -1   42.87   13.00
 -11 -14  -1   76.78   15.87
 -11  14  -1   55.09    7.55
  11  14   1   21.59   13.63
 -11  14  -1   43.47    7.56
 -12 -14  -1   17.14   11.71
 -12 -14  -1   14.81   11.38
 -12  14  -1    2.57    4.69
  12  14   1  -15.01    8.94
 -12  14  -1    3.61    6.35
 -12  14  -1    7.28    5.46
 -13 -14  -1   28.36   12.48
 -13 -14  -1   -1.26   10.49
 -13  14  -1   -9.90    6.49
 -13  14  -1    4.23    4.59
 -13  14  -1   10.92    7.39
  13  14   1   31.22   13.24
 -14 -14  -1   -5.29   10.68
 -14 -14  -1   -9.23   10.80
 -14  14  -1    3.60   10.20
  14  14   1  -11.63    9.41
 -14  14  -1   -0.91    7.35
  14  14   1    4.19   13.52
  14  14   1   -0.85   12.44
 -15 -14  -1   18.73   12.81
 -15 -14  -1    0.58   12.00
  15  14   1    2.11   13.16
  15  14   1   17.75   11.81
 -15  14  -1    4.30   11.50
 -15  14  -1   12.70    8.38
  15  14   1   21.57   13.74
 -16 -14  -1   17.01   13.39
 -16 -14  -1   16.37   14.89
  16  14   1   15.11   14.41
 -16  14  -1   38.08   11.12
  16  14   1   65.48   16.80
 -16  14  -1   40.15   13.27
 -17 -14  -1   11.21   13.37
 -17 -14  -1   14.23   13.37
 -17  14  -1    3.14    9.06
 -17  14  -1    4.70   11.20
  17  14   1   12.81    6.09
 -18 -14  -1   15.07   13.61
 -18 -14  -1    1.58   13.38
 -18  14  -1    3.95   10.57
 -18  14  -1   17.69   12.05
  18  14   1    9.49    6.89
 -18 -15   1   20.52   13.86
 -18 -15   1   10.64   12.74
 -18  15   1   31.17    9.88
 -18  15   1    7.07   13.06
 -17 -15   1   25.23   14.35
 -17 -15   1    2.68   12.31
 -17  15   1   16.47    8.45
 -17  15   1   19.12   12.29
  17  15  -1   29.00   14.65
 -16 -15   1   12.54   13.06
 -16 -15   1    8.65   12.63
 -16  15   1    9.21   11.14
  16  15  -1   22.73   12.40
  16  15  -1   -1.36   12.57
 -16  15   1    8.95    7.88
  16  15  -1   17.52   13.42
 -15 -15   1   43.88   14.14
 -15 -15   1   74.97   16.73
 -15  15   1   41.80    9.42
  15  15  -1   40.40   14.82
 -15  15   1   41.63   12.54
  15  15  -1   45.80   15.10
  15  15  -1   19.74   11.64
 -14 -15   1   58.05   15.05
 -14 -15   1   16.52   13.09
 -14  15   1   20.82    7.24
 -14  15   1   -2.06    9.93
  14  15  -1   12.26   13.06
 -13 -15   1    9.99   11.83
 -13 -15   1   34.71   13.26
 -13  15   1   21.41    7.03
 -13  15   1   34.82    5.01
  13  15  -1   19.85   12.80
 -13  15   1   22.11    6.87
  13  15  -1   16.90   12.92
 -12 -15   1    0.67   10.10
 -12 -15   1   -8.53    9.21
 -12  15   1  -12.31    4.01
 -12  15   1   -6.61    4.56
  12  15  -1  -10.32    8.67
 -12  15   1   -5.20    4.03
  12  15  -1   -5.24   10.97
 -11 -15   1  103.83   17.01
 -11 -15   1  116.08   27.11
 -11  15   1  120.31   10.52
 -11  15   1  119.79    9.96
 -11  15   1  112.43    8.77
 -11  15   1   98.75    9.14
  11  15  -1  116.95   17.29
  11  15  -1   94.95   17.46
 -10 -15   1   82.65   14.56
 -10 -15   1  107.27   16.00
  10  15  -1   65.35   14.24
 -10  15   1  108.29   10.54
  10  15  -1  133.48   18.32
 -10  15   1  107.80    9.27
  10  15  -1   80.55   16.14
 -10  15   1  118.43   11.21
  -9 -15   1   75.79   13.82
  -9 -15   1   90.73   15.48
   9  15  -1   79.09   14.49
  -9  15   1   75.21    5.64
  -9  15   1   78.83    9.84
  -9  15   1   74.28   10.25
   9  15  -1   89.65   16.30
  -9  15   1   69.09    5.98
   9  15  -1   71.79   14.35
  -8 -15   1  181.91   17.43
  -8 -15   1  168.62   17.88
   8  15  -1  160.39   19.93
   8  15  -1  160.87   18.10
  -8  15   1  154.69    5.66
  -8  15   1  153.39   13.10
   8  15  -1  153.50   18.35
  -8  15   1  155.24   13.22
  -7 -15   1   60.47   13.40
  -7 -15   1   49.19   10.58
   7  15  -1   38.71   12.29
  -7  15   1   52.23    9.57
   7  15  -1   38.93   11.37
  -7  15   1   35.17    8.57
   7  15  -1   30.06   12.15
  -6 -15   1  109.33   13.27
  -6 -15   1  115.52   15.00
  -6  15   1   81.21   11.74
   6  15  -1   89.68   14.04
  -6  15   1  100.18   12.42
   6  15  -1   91.59   15.38
  -6  15   1   88.36   11.76
   6  15  -1   95.99   15.03
  -5 -15   1  475.87   25.48
  -5 -15   1  531.62   24.00
  -5  15   1  470.94   23.34
   5  15  -1  487.00   27.30
   5  15  -1  461.89   24.95
  -5  15   1  424.43   22.41
  -5  15   1  459.11   23.12
   5  15  -1  498.30   26.81
  -4 -15   1  150.97   16.27
  -4 -15   1  124.32   12.80
   4  15  -1  150.67   16.97
  -4  15   1   90.49   12.86
   4  15  -1  121.72   15.99
   4  15  -1  144.48   17.15
  -4  15   1   95.10   12.55
  -4  15   1  134.58   14.14
  -3 -15   1  231.70   14.75
  -3 -15   1  215.63   17.50
   3  15  -1  234.36   18.85
   3  15  -1  253.46   19.21
  -3  15   1  212.65   16.45
  -3  15   1  262.02   18.31
  -3  15   1  254.73   16.94
   3  15  -1  239.55   18.50
  -2 -15   1   12.79    5.55
  -2 -15   1   19.71    8.85
   2 -15  -1   15.58    2.71
   2  15  -1   12.86    8.94
   2  15  -1   15.87    8.90
   2  15  -1   -0.81    7.69
   2  15  -1   14.87    5.81
  -2  15   1   12.45    7.78
  -2  15   1   13.90    7.95
  -2  15   1    2.50    8.32
   1 -15  -1   13.46    3.43
  -1 -15   1    7.75    4.66
   1  15  -1    8.73    8.15
  -1  15   1   12.86    7.74
  -1  15   1   -1.63    8.36
  -1  15   1   15.93    8.56
   1  15  -1    6.79    8.30
   1  15  -1    4.42    4.67
   1  15  -1   13.77    8.84
   0 -15  -1  333.26   13.80
   0 -15   1  306.27   13.57
   0 -15  -1  343.19   19.69
   0  15  -1  298.04   19.92
   0  15  -1  326.16   19.80
   0  15  -1  310.84   19.77
   0  15   1  370.67   20.25
   0  15   1  336.72   20.22
   0  15   1  319.60   20.68
   0  15  -1  308.45   14.49
  -1 -15  -1   59.51    7.68
  -1 -15  -1   74.93   11.57
   1 -15   1   56.28    6.29
  -1  15  -1   66.43   11.22
   1  15   1   78.18   12.48
  -1  15  -1   73.51   12.07
  -1  15  -1   70.14   12.26
   1  15   1   67.84   12.19
  -1  15  -1   67.51    6.93
   1  15   1   67.06   11.93
   2 -15   1  208.48    9.64
  -2 -15  -1  239.67   16.69
  -2 -15  -1  216.98   13.42
  -2  15  -1  225.16   16.42
   2  15   1  208.11   17.40
   2  15   1  229.71   18.48
   2  15   1  237.04   17.28
  -2  15  -1  210.59   16.43
  -2  15  -1  189.92   11.04
  -2  15  -1  209.46   16.43
  -3 -15  -1  394.89   19.40
  -3 -15  -1  396.07   22.28
   3  15   1  380.26   23.75
   3  15   1  372.42   22.63
  -3  15  -1  372.48   20.87
  -3  15  -1  382.54   14.43
   3  15   1  389.43   23.23
  -3  15  -1  398.76   21.64
  -3  15  -1  396.81   21.45
  -4 -15  -1  347.53   19.39
  -4 -15  -1  324.27   21.25
   4  15   1  332.99   20.82
  -4  15  -1  332.25   19.21
  -4  15  -1  377.93   21.06
   4  15   1  356.29   23.62
  -4  15  -1  356.84   20.33
   4  15   1  309.23   21.89
  -4  15  -1  334.53   12.63
  -5 -15  -1  177.92   15.38
  -5 -15  -1  198.05   16.95
  -5  15  -1  179.28    8.74
  -5  15  -1  164.92   15.23
  -5  15  -1  196.79   15.43
   5  15   1  185.20   19.24
   5  15   1  179.30   17.46
   5  15   1  215.77   24.10
  -6 -15  -1   94.08   13.16
  -6 -15  -1  126.70   16.04
   6  15   1   96.67   15.24
  -6  15  -1   97.67   11.85
  -6  15  -1  100.06   12.11
   6  15   1  115.74   15.40
   6  15   1  112.61   17.03
  -7 -15  -1   71.11   13.41
  -7 -15  -1   67.49   12.22
  -7  15  -1   65.82    6.33
   7  15   1   60.75   14.34
   7  15   1   65.38   13.74
  -7  15  -1   60.04    9.96
   7  15   1   80.15   13.92
  -7  15  -1   50.36   10.16
  -8 -15  -1   19.71   10.31
  -8 -15  -1   13.17    9.18
  -8  15  -1   15.47    7.13
  -8  15  -1   16.46    7.22
   8  15   1   11.53    9.77
   8  15   1   38.40   13.38
  -8  15  -1   13.04    4.50
   8  15   1   32.83   11.13
  -9 -15  -1   63.08   13.66
  -9 -15  -1   71.42   14.41
   9  15   1   69.99   14.50
  -9  15  -1   81.97   10.06
  -9  15  -1   72.14    8.05
   9  15   1   84.55   14.84
  -9  15  -1   85.64   12.91
   9  15   1   67.42   15.77
 -10 -15  -1   41.94   12.52
 -10 -15  -1   29.33   11.57
 -10  15  -1   17.62    7.94
 -10  15  -1   28.02    7.17
  10  15   1   25.91   13.36
  10  15   1   28.91   12.29
 -10  15  -1   34.87    7.47
 -11 -15  -1   45.44   13.05
 -11 -15  -1   34.84   12.77
 -11  15  -1   38.63    7.61
 -11  15  -1   33.50    6.88
  11  15   1   38.40   14.23
 -11  15  -1   33.72    7.07
 -12 -15  -1  105.22   17.32
 -12 -15  -1   92.34   17.10
 -12  15  -1   89.80   10.28
 -12  15  -1   62.78    8.59
  12  15   1   92.66   18.26
 -12  15  -1   91.48    8.90
 -13 -15  -1   47.16   14.77
 -13 -15  -1   16.55   11.93
 -13  15  -1   38.05    6.67
 -13  15  -1   31.53    8.81
 -13  15  -1   31.12    8.06
  13  15   1   45.63   16.02
 -14 -15  -1   14.99   12.27
 -14 -15  -1  -12.69   10.21
 -14  15  -1   20.62   12.25
 -14  15  -1   16.47    8.19
  14  15   1    5.68   10.94
 -14  15  -1   17.36    8.03
 -14  15  -1   22.86    4.18
  14  15   1   -1.63   11.48
  14  15   1   16.51   13.48
 -15 -15  -1   46.34   15.43
 -15 -15  -1   40.89   14.81
  15  15   1   57.46   15.89
  15  15   1   48.18   14.66
  15  15   1   67.12   16.21
 -15  15  -1   62.99   15.91
 -15  15  -1   46.24    9.77
 -15  15  -1   70.33   12.15
 -16 -15  -1   50.06   16.52
 -16 -15  -1   21.99   14.53
 -16  15  -1   14.78    9.41
 -16  15  -1   38.12    9.46
 -16  15  -1   38.90   13.76
  16  15   1   39.96   15.69
 -17 -15  -1   34.02   28.29
 -17 -15  -1   39.27   15.83
 -17  15  -1   51.41   15.87
 -17  15  -1   22.50    9.18
 -17  15  -1   45.10   11.57
 -18 -15  -1   37.30   16.05
 -18 -15  -1    9.82   14.08
 -18  15  -1   32.86   12.93
 -18  15  -1   26.71    9.20
 -18  15  -1   61.39   15.45
 -18 -16   1    1.65   12.31
 -18 -16   1   12.86   12.95
 -18  16   1   26.99   12.29
 -18  16   1   -0.89    8.08
  18  16  -1   23.90    8.01
 -17 -16   1   64.98   17.13
 -17 -16   1   76.39   26.74
  17  16  -1   72.10   16.96
 -17  16   1   54.93   10.58
 -17  16   1   67.82   10.56
 -17  16   1   43.75   15.89
 -16 -16   1    7.92   13.04
 -16 -16   1    3.63   11.28
 -16  16   1   19.71    7.62
 -16  16   1    7.03    6.41
  16  16  -1   18.79   13.00
 -16  16   1    2.18   10.20
 -15 -16   1   53.24   15.15
 -15 -16   1   57.34   16.89
  15  16  -1   81.85   18.92
 -15  16   1   48.69    9.30
 -15  16   1   60.54   14.18
  15  16  -1   30.32   13.56
  15  16  -1   79.34   18.24
 -15  16   1   42.72    8.07
 -14 -16   1   11.10   11.82
 -14 -16   1   16.87   13.37
 -14  16   1   12.41    6.61
 -14  16   1    1.14    5.78
  14  16  -1    1.87   10.77
  14  16  -1    6.97   12.36
 -13 -16   1   50.61   14.40
 -13 -16   1   54.58   14.96
 -13  16   1   42.64    8.01
  13  16  -1   49.39   15.39
 -13  16   1   33.54    7.03
 -13  16   1   49.46    6.53
 -12 -16   1   25.92   12.34
 -12 -16   1    9.47   10.87
 -12  16   1   18.85    5.86
 -12  16   1   29.46    6.26
 -12  16   1   30.14    6.92
  12  16  -1   17.85   13.43
 -12  16   1   25.88    6.48
  12  16  -1   23.97   10.61
 -11 -16   1   44.12   14.00
 -11 -16   1   60.47   13.56
 -11  16   1   56.99    8.43
 -11  16   1   53.02    5.89
 -11  16   1   57.51    8.21
 -11  16   1   60.03    6.63
  11  16  -1   27.78   11.18
  11  16  -1   32.06   13.90
 -10 -16   1   -3.15    8.09
 -10 -16   1   18.48   10.72
 -10  16   1    6.25    6.27
  10  16  -1   -1.84   10.89
 -10  16   1    6.86    5.09
 -10  16   1    5.84    3.24
  10  16  -1   14.27    9.18
 -10  16   1    2.21    5.70
  10  16  -1   24.71   11.69
  -9 -16   1  287.21   22.21
  -9 -16   1  272.32   21.42
   9  16  -1  271.97   23.81
  -9  16   1  289.44   17.19
  -9  16   1  279.56   16.25
   9  16  -1  247.28   20.65
  -9  16   1  250.31    8.64
  -9  16   1  274.16   10.50
   9  16  -1  299.71   23.13
  -8 -16   1  131.50   17.37
  -8 -16   1  130.67   15.98
   8  16  -1  157.43   18.19
  -8  16   1  124.09   13.54
   8  16  -1  138.34   19.00
  -8  16   1  145.19   13.09
   8  16  -1  118.42   17.26
  -7 -16   1   46.31   12.01
  -7 -16   1   65.53   11.85
  -7  16   1   56.48   18.20
   7  16  -1   66.92   14.15
   7  16  -1   50.86   13.66
   7  16  -1   50.43   12.14
  -7  16   1   41.41    9.75
  -6 -16   1  170.81   16.21
  -6 -16   1  220.31   19.12
  -6  16   1  202.02   16.10
   6  16  -1  183.87   19.03
  -6  16   1  228.03   16.90
   6  16  -1  201.14   17.71
   6  16  -1  203.77   20.23
  -6  16   1  201.65   15.90
  -5 -16   1  230.26   16.70
  -5 -16   1  237.24   18.29
  -5  16   1  252.27   17.71
  -5  16   1  261.03   17.84
   5  16  -1  242.31   18.71
   5  16  -1  246.54   20.31
   5  16  -1  220.86   20.21
  -5  16   1  234.51   17.28
  -4 -16   1  307.01   18.40
  -4 -16   1  345.02   21.15
   4  16  -1  333.40   21.93
   4  16  -1  358.14   23.48
  -4  16   1  309.47   19.56
  -4  16   1  336.50   20.03
   4  16  -1  290.62   21.91
  -4  16   1  348.99   20.81
  -3 -16   1   96.19   10.58
  -3 -16   1   91.21   13.07
  -3  16   1  115.11   14.28
  -3  16   1  141.09   15.48
   3  16  -1   87.22   13.48
   3  16  -1  110.79   15.48
  -3  16   1  119.24   15.08
   3  16  -1  119.69   16.09
  -2 -16   1  378.01   21.90
  -2 -16   1  346.23   16.79
   2 -16  -1  356.46   11.64
  -2  16   1  344.41   22.12
   2  16  -1  339.65   22.71
  -2  16   1  367.22   21.81
  -2  16   1  376.47   20.94
   2  16  -1  355.03   22.42
   2  16  -1  355.11   21.87
   1 -16  -1   46.44    5.04
  -1 -16   1   43.23    8.05
   1  16  -1   52.53   12.51
  -1  16   1   39.59   10.74
  -1  16   1   43.22   11.55
   1  16  -1   36.86   10.97
   1  16  -1   49.68   11.47
   1  16  -1   38.31    6.85
  -1  16   1   42.52   10.13
   0 -16  -1  141.39    9.24
   0 -16   1  148.47    9.28
   0  16  -1  143.07   15.10
   0  16  -1  142.83   10.10
   0  16   1  144.79   15.74
   0  16   1  137.73   14.64
   0  16   1  142.59   15.15
   0  16  -1  135.12   16.55
  -1 -16  -1   54.07   10.84
   1 -16   1   67.83    6.53
  -1 -16  -1   68.83    7.89
   1  16   1   68.07   12.51
   1  16   1   53.02   12.45
  -1  16  -1   63.46   12.18
  -1  16  -1   64.46    6.94
   1  16   1   55.00   12.21
  -1  16  -1   54.90   11.43
  -2 -16  -1  160.55   16.61
  -2 -16  -1  112.69   10.96
   2 -16   1  121.09    7.50
   2  16   1  151.82   18.11
  -2  16  -1  111.54    8.06
   2  16   1  158.57   17.43
  -2  16  -1  103.62   15.01
  -2  16  -1  143.68   14.53
   2  16   1  106.48   14.97
  -3 -16  -1   19.94    7.29
  -3 -16  -1   31.19   10.20
  -3  16  -1   32.56    9.57
   3  16   1   26.00   11.04
  -3  16  -1   41.00   12.63
   3  16   1   34.09   12.10
   3  16   1   30.44   10.05
  -3  16  -1   15.73    9.04
  -3  16  -1   33.01    6.02
  -4 -16  -1  439.42   21.97
  -4 -16  -1  440.43   24.57
  -4  16  -1  440.66   15.13
  -4  16  -1  436.57   23.54
   4  16   1  421.76   26.49
   4  16   1  452.06   24.64
  -4  16  -1  477.01   24.18
  -4  16  -1  444.18   22.95
  -5 -16  -1   18.21    8.30
  -5 -16  -1   36.19   10.78
  -5  16  -1   41.39    4.62
   5  16   1   34.30   10.70
  -5  16  -1   35.65    9.41
   5  16   1   18.92   10.29
  -5  16  -1   35.54   10.04
  -5  16  -1   42.70   10.49
   5  16   1   27.55   11.89
  -6 -16  -1  385.81   22.60
  -6 -16  -1  381.93   23.82
   6  16   1  346.25   25.43
  -6  16  -1  378.50   20.89
  -6  16  -1  357.29   20.25
   6  16   1  381.32   24.83
   6  16   1  382.74   23.32
  -6  16  -1  360.97   14.14
  -7 -16  -1   -4.25    8.51
  -7 -16  -1    4.14    8.39
  -7  16  -1   -2.88    6.91
   7  16   1   -0.73    9.19
   7  16   1    0.17   10.76
  -7  16  -1    2.15    5.19
   7  16   1    0.67    8.30
  -8 -16  -1  268.70   22.09
  -8 -16  -1  279.88   21.51
  -8  16  -1  261.97   13.87
   8  16   1  311.92   22.70
   8  16   1  266.20   21.53
  -8  16  -1  282.68   16.68
   8  16   1  255.10   25.09
  -9 -16  -1    7.65   10.06
  -9 -16  -1   -5.51    8.51
   9  16   1   17.00   10.76
  -9  16  -1    0.05    4.13
   9  16   1   12.66    9.52
  -9  16  -1   -0.89    6.61
  -9  16  -1    2.81    6.43
   9  16   1   -9.71   10.70
 -10 -16  -1  179.82   24.52
 -10 -16  -1  162.54   19.96
  10  16   1  170.57   20.22
 -10  16  -1  152.15   10.81
 -10  16  -1  161.46   13.32
 -10  16  -1  166.27   12.89
  10  16   1  182.58   22.43
 -11 -16  -1   38.18   13.56
 -11 -16  -1   47.52   12.95
  11  16   1   39.52   15.03
 -11  16  -1   34.65    6.96
 -11  16  -1   34.31    7.67
 -11  16  -1   33.97    8.13
 -12 -16  -1  176.27   21.52
 -12 -16  -1  142.55   20.40
 -12  16  -1  151.77   13.54
  12  16   1  165.82   22.65
 -12  16  -1  173.66   12.95
 -12  16  -1  153.95   12.77
 -12  16  -1  188.50   11.94
 -13 -16  -1  -11.80   10.67
 -13 -16  -1    6.76   10.46
 -13  16  -1    5.89    6.56
  13  16   1   -8.23   13.61
 -13  16  -1   21.45    8.22
 -14 -16  -1   31.74   13.63
 -14 -16  -1   46.74   14.54
 -14  16  -1   35.29    9.16
  14  16   1   57.34   16.09
 -14  16  -1   34.43   13.20
  14  16   1   18.55   11.51
 -14  16  -1   44.38    5.38
 -14  16  -1   19.23    7.83
  14  16   1   33.89   14.73
 -15 -16  -1    9.43   12.73
 -15 -16  -1   16.65   12.72
  15  16   1   -6.91   11.87
 -15  16  -1   15.66    8.04
 -15  16  -1    3.91   11.16
 -15  16  -1   15.08    7.28
 -16 -16  -1    4.19   12.80
 -16 -16  -1    3.52   18.22
  16  16   1   12.24   12.16
 -16  16  -1    5.98    8.75
 -16  16  -1    7.26    7.86
 -16  16  -1   14.67   11.83
 -17 -16  -1   16.12   14.06
 -17 -16  -1   33.07   15.61
 -17  16  -1    0.24    7.98
  17  16   1    3.99    5.46
 -17  16  -1   20.22   12.75
 -17  16  -1    8.72    7.96
 -17 -17   1   -5.08   15.76
 -17 -17   1   -1.18   11.69
 -17  17   1   -1.37   10.71
 -17  17   1   -3.59    6.88
  17  17  -1  -13.79   11.96
 -17  17   1   13.19    6.27
 -16 -17   1   37.45   15.25
 -16 -17   1   52.62   16.17
 -16  17   1   41.36    8.55
 -16  17   1   38.76   12.83
  16  17  -1   63.51   17.51
 -16  17   1   35.81    7.67
 -15 -17   1  -15.01   11.67
 -15 -17   1    6.37   13.31
 -15  17   1    3.39    5.49
  15  17  -1  -16.67   10.58
 -15  17   1   13.59   10.93
  15  17  -1   15.16   21.07
 -15  17   1   12.68    6.52
 -14 -17   1   69.32   15.92
 -14 -17   1  109.60   20.00
 -14  17   1  102.17   10.86
 -14  17   1  100.10    6.66
 -14  17   1   99.93   10.23
  14  17  -1  105.93   20.59
  14  17  -1  102.27   19.49
 -13 -17   1   46.68   14.35
 -13 -17   1   32.20   13.36
 -13  17   1   33.61    7.00
 -13  17   1   36.24    6.24
  13  17  -1    1.88   11.84
 -13  17   1   32.23    6.72
  13  17  -1   21.81   13.41
 -12 -17   1   66.63   14.45
 -12 -17   1   58.62   14.55
  12  17  -1   35.73   14.33
 -12  17   1   59.25    8.84
 -12  17   1   57.57    6.65
 -12  17   1   56.69    7.95
 -12  17   1   43.18    5.88
 -11 -17   1   20.82   11.52
 -11 -17   1   14.93   11.34
 -11  17   1   -5.08    6.03
 -11  17   1    4.25    3.65
  11  17  -1    4.37    6.01
 -11  17   1   12.17    6.89
  11  17  -1  -14.27   11.04
 -10 -17   1  130.05   18.25
 -10 -17   1   95.35   16.12
  10  17  -1  104.26   18.63
 -10  17   1  112.47   11.88
 -10  17   1   83.03    4.09
 -10  17   1  112.14   11.97
  10  17  -1   87.39   16.76
  -9 -17   1   45.69   12.06
  -9 -17   1   31.96   10.78
  -9  17   1   39.15    8.90
   9  17  -1    9.30   12.57
  -9  17   1   15.94    8.25
   9  17  -1   17.64   12.52
   9  17  -1    2.03    4.80
  -8 -17   1  117.45   15.66
  -8 -17   1  111.07   16.55
  -8  17   1  111.62   13.67
   8  17  -1  123.57   18.40
  -8  17   1  136.69   16.45
   8  17  -1  139.22   20.21
  -8  17   1  126.63   13.69
   8  17  -1   89.42   15.43
  -7 -17   1   32.21   10.10
  -7 -17   1   23.03   18.39
  -7  17   1   27.29    9.80
   7  17  -1   22.70   12.33
   7  17  -1    9.62   12.09
  -7  17   1   17.24    8.95
   7  17  -1   33.89   11.52
  -7  17   1   19.26    8.84
  -6 -17   1   86.19   12.58
  -6 -17   1   80.90   13.75
   6  17  -1   74.45   13.83
  -6  17   1   92.81   13.15
  -6  17   1   78.94   12.82
  -6  17   1   93.16   12.72
   6  17  -1   76.21   15.31
   6  17  -1   91.60   16.27
  -5 -17   1  218.03   19.04
  -5 -17   1  232.95   16.67
  -5  17   1  187.77   17.13
  -5  17   1  222.58   17.67
  -5  17   1  218.87   17.55
   5  17  -1  230.21   18.72
   5  17  -1  203.61   20.40
   5  17  -1  175.92   19.15
  -4 -17   1  165.28   14.03
  -4 -17   1  153.65   16.04
   4  17  -1  176.47   19.72
   4  17  -1  154.95   16.89
  -4  17   1  149.68   16.07
  -4  17   1  162.92   17.01
   4  17  -1  125.29   17.63
  -4  17   1  170.54   16.67
  -3 -17   1  114.88   14.51
  -3 -17   1  101.60   11.05
   3  17  -1  102.91   15.50
   3  17  -1  114.53   16.18
   3  17  -1  127.01   16.10
  -3  17   1   84.15   13.96
  -3  17   1  126.00   15.08
  -3  17   1   94.72   15.66
   2 -17  -1  343.54   11.33
  -2 -17   1  336.10   16.69
  -2  17   1  363.50   24.45
  -2  17   1  325.57   20.89
   2  17  -1  353.28   22.70
   2  17  -1  344.92   23.09
  -2  17   1  323.93   21.23
   2  17  -1  344.49   21.55
   1 -17  -1   31.57    4.54
  -1 -17   1   50.47    8.02
   1  17  -1   31.53   10.33
  -1  17   1   32.65   11.51
   1  17  -1   36.62   11.40
  -1  17   1   54.19   11.69
   1  17  -1   46.21   12.56
  -1  17   1   27.00   11.10
   0 -17   1  178.17   10.46
   0 -17  -1  177.51   10.25
   0  17  -1  206.92   11.85
   0  17  -1  191.22   16.82
   0  17   1  176.37   17.70
   0  17  -1  166.87   17.04
   0  17   1  159.59   16.67
   0  17   1  180.50   15.87
   0  17  -1  167.53   16.62
  -1 -17  -1   30.34    9.37
   1 -17   1   54.45    5.91
  -1 -17  -1   34.89   10.07
  -1  17  -1   30.41   10.47
   1  17   1   45.59   11.18
   1  17   1   39.22   12.04
   1  17   1   22.45   10.98
  -1  17  -1   41.20   11.03
  -1  17  -1   37.61   10.60
  -1  17  -1   41.95    6.07
   2 -17   1  215.28    9.85
  -2 -17  -1  219.04   17.76
  -2 -17  -1  211.69   13.83
   2  17   1  219.39   18.33
  -2  17  -1  220.08   10.74
  -2  17  -1  202.97   16.75
   2  17   1  194.17   19.07
  -2  17  -1  200.83   17.45
  -2  17  -1  229.23   18.03
   2  17   1  206.11   18.68
  -3 -17  -1   15.03    6.98
  -3 -17  -1   32.81   10.58
   3  17   1   27.41   11.32
  -3  17  -1   33.06    7.12
  -3  17  -1   29.61   10.08
   3  17   1   20.88   10.03
  -3  17  -1   22.15    9.64
  -3  17  -1   26.49    9.34
   3  17   1   23.88   11.46
  -4 -17  -1  161.53   16.33
  -4 -17  -1  166.68   14.48
  -4  17  -1  145.67   15.16
   4  17   1  156.18   17.14
  -4  17  -1  161.26    8.08
   4  17   1  170.85   19.22
  -4  17  -1  155.13   15.02
  -4  17  -1  167.28   15.74
   4  17   1  186.84   20.64
  -5 -17  -1   40.29   11.97
  -5 -17  -1   24.55    8.55
   5  17   1   19.08   10.27
  -5  17  -1   21.04    8.59
   5  17   1   35.05   12.86
  -5  17  -1   33.57   10.75
   5  17   1   36.46   12.59
  -5  17  -1   44.25   10.39
  -5  17  -1   42.66    4.50
  -6 -17  -1  205.37   18.50
  -6 -17  -1  208.43   17.78
   6  17   1  217.35   19.75
  -6  17  -1  178.09   16.63
  -6  17  -1  190.17   16.30
  -6  17  -1  202.68   18.46
  -6  17  -1  194.96    8.74
   6  17   1  175.13   20.90
   6  17   1  190.51   19.65
  -7 -17  -1   43.55   12.00
  -7 -17  -1   29.79   10.55
   7  17   1   34.23   12.02
   7  17   1   29.01   12.51
   7  17   1   18.09   12.60
  -7  17  -1   22.28    9.00
  -8 -17  -1   53.98   13.51
  -8 -17  -1   54.37   12.58
  -8  17  -1   76.55   11.58
   8  17   1   52.34   12.58
   8  17   1   35.21   12.83
  -8  17  -1   52.31    9.88
   8  17   1   63.39   15.53
  -8  17  -1   54.56    5.82
  -9 -17  -1   20.86   11.59
  -9 -17  -1   11.58   10.51
   9  17   1   -0.91    5.70
  -9  17  -1   -1.45    7.62
  -9  17  -1    9.75    4.43
   9  17   1    7.43   11.30
  -9  17  -1   17.76    8.17
   9  17   1   -5.46   11.22
 -10 -17  -1   37.02   12.84
 -10 -17  -1   16.60   11.29
  10  17   1   26.44   14.57
  10  17   1   30.18   13.05
 -10  17  -1   23.53    8.52
 -10  17  -1   31.41    8.17
 -10  17  -1   20.05    5.47
 -11 -17  -1   14.31   11.98
 -11 -17  -1   24.72   11.94
  11  17   1   17.03   12.96
 -11  17  -1   15.92    5.96
 -11  17  -1   22.76    7.42
 -11  17  -1   28.20    8.32
 -12 -17  -1   14.10   11.64
 -12 -17  -1   15.97   13.08
 -12  17  -1   27.06    7.83
 -12  17  -1   30.65    7.34
 -12  17  -1   36.04    7.44
  12  17   1   28.36   14.42
 -12  17  -1   27.26    7.53
 -13 -17  -1   -3.58   11.79
 -13 -17  -1   10.47   12.63
  13  17   1    6.18   13.20
 -13  17  -1   17.66    6.72
 -13  17  -1   -1.20    5.89
 -13  17  -1   -2.82    6.10
 -13  17  -1    4.51    5.95
 -14 -17  -1   68.12   16.37
 -14 -17  -1   57.92   16.46
 -14  17  -1   60.58    6.82
 -14  17  -1   60.75   10.29
  14  17   1   46.91   16.42
  14  17   1   43.89   19.75
 -14  17  -1   54.30    8.88
 -15 -17  -1   21.37   13.11
 -15 -17  -1    7.20   12.57
 -15  17  -1  -17.41    9.33
 -15  17  -1   -8.65    5.91
  15  17   1   -6.10   20.63
 -15  17  -1   -2.16    7.29
 -16 -17  -1  127.96   20.19
 -16 -17  -1  113.74   23.93
 -16  17  -1  152.76   15.70
 -16  17  -1   93.36   17.95
 -16  17  -1   68.30   12.57
  16  17   1  122.80   31.49
 -17 -17  -1   15.66   13.42
 -17 -17  -1    2.22   12.44
 -17  17  -1   -4.43    7.30
  17  17   1   15.02   10.87
 -17  17  -1   11.60    9.10
 -17  17  -1   19.87   13.30
 -17 -18   1    7.91   12.48
 -17 -18   1   27.30   14.81
  17  18  -1   51.71   16.69
 -17  18   1   31.93    8.13
 -17  18   1   42.99   13.65
 -17  18   1   24.77    7.07
 -16 -18   1   44.74   17.96
 -16 -18   1   25.72   14.35
 -16  18   1   16.07    6.20
  16  18  -1   23.91   16.08
 -16  18   1   15.24    6.78
 -15 -18   1   18.59   13.59
 -15 -18   1   11.37   12.45
 -15  18   1   31.58    7.04
  15  18  -1   25.06   14.97
 -15  18   1   24.82    6.06
 -14 -18   1   37.12   14.58
 -14 -18   1   35.02   14.53
  14  18  -1    1.94   12.56
  14  18  -1   78.79   29.05
 -14  18   1   33.35    5.53
  14  18  -1   36.07   14.31
 -13 -18   1   62.51   15.85
 -13 -18   1   35.93   13.47
  13  18  -1   77.54   32.00
 -13  18   1   50.26    8.35
  13  18  -1   84.95   18.61
 -13  18   1   41.27    7.62
 -13  18   1   58.29    6.28
 -13  18   1   55.74    6.68
 -12 -18   1   66.30   15.88
  12  18  -1   80.07   18.29
 -12  18   1   76.28   10.02
 -12  18   1   57.93    8.87
 -12  18   1   68.46    6.27
 -11 -18   1   21.13   11.95
 -11 -18   1    9.52   10.63
 -11  18   1    7.77    7.25
  11  18  -1    0.37   12.36
  11  18  -1   21.43   12.90
 -11  18   1    3.43    6.80
 -10 -18   1  243.43   22.00
 -10 -18   1  268.08   28.08
  10  18  -1  254.57   25.53
  10  18  -1  241.65   23.54
 -10  18   1  258.20   17.43
 -10  18   1  266.63   17.13
  -9 -18   1  166.29   19.81
  -9 -18   1  177.39   19.70
   9  18  -1  200.15   21.27
   9  18  -1  152.04   21.52
  -9  18   1  147.56   15.36
  -9  18   1  144.28   17.31
  -9  18   1  158.47   14.32
  -8 -18   1   75.63   13.29
  -8 -18   1  111.43   17.24
   8  18  -1   59.33   14.93
  -8  18   1   86.35   12.29
   8  18  -1   53.98   15.39
  -8  18   1  107.45   15.70
  -7 -18   1   -4.11    8.26
  -7 -18   1    7.00   10.16
   7  18  -1   -5.85    8.77
  -7  18   1   16.35    8.75
  -7  18   1   -1.66    7.67
   7  18  -1   -0.40   10.47
  -7  18   1   -6.86    7.61
   7  18  -1    0.84   11.09
  -6 -18   1   82.57   15.74
  -6 -18   1   72.05   12.16
   6  18  -1   88.85   16.63
  -6  18   1   75.85   12.65
  -6  18   1   58.32   11.77
   6  18  -1   42.97   14.04
  -6  18   1   65.91   13.09
   6  18  -1   64.74   14.50
  -5 -18   1  170.70   17.67
  -5 -18   1  139.37   14.74
   5  18  -1  109.89   17.69
   5  18  -1  143.50   19.42
  -5  18   1  152.59   16.26
  -5  18   1  150.55   16.85
  -5  18   1  146.74   15.21
   5  18  -1  122.75   16.70
  -4 -18   1  175.51   18.25
  -4 -18   1  229.90   15.80
   4  18  -1  187.65   19.85
   4  18  -1  211.75   18.62
  -4  18   1  214.37   17.97
  -4  18   1  212.06   18.63
  -4  18   1  206.65   17.63
   4  18  -1  201.24   20.11
  -3 -18   1   28.89   10.17
  -3 -18   1   30.57    7.89
   3  18  -1   36.53   13.89
  -3  18   1    8.94    9.17
   3  18  -1   34.82   10.89
  -3  18   1   13.56    9.49
   3  18  -1   32.54   11.75
  -3  18   1   33.52   10.88
  -2 -18   1  188.42   13.02
   2 -18  -1  183.77    7.80
  -2  18   1  183.58   17.57
  -2  18   1  207.00   18.13
   2  18  -1  224.34   18.94
   2  18  -1  221.46   19.79
   2  18  -1  206.35   19.72
  -2  18   1  205.55   17.76
   1 -18  -1  130.05    8.01
  -1 -18   1  147.16   10.56
  -1  18   1  155.01   16.65
   1  18  -1  131.26   17.15
  -1  18   1  132.87   17.36
   1  18  -1  168.94   17.73
   1  18  -1  153.37   17.99
   0 -18   1   36.58    5.94
   0 -18  -1   26.63    5.30
   0  18  -1   38.04   11.54
   0  18   1   31.07   11.80
   0  18  -1   29.28   10.82
   0  18  -1   29.32   11.14
   0  18   1   46.10   11.87
   0  18   1   46.84   12.19
   1 -18   1   54.69    6.17
  -1 -18  -1   49.81   11.76
  -1 -18  -1   51.36    8.69
   1  18   1   64.56   13.21
  -1  18  -1   52.13   12.65
   1  18   1   60.56   12.92
   1  18   1   36.60   12.48
  -1  18  -1   56.20   12.99
  -1  18  -1   53.42   12.56
  -2 -18  -1  126.30   16.06
   2 -18   1  133.75    8.07
  -2 -18  -1  129.68   11.56
  -2  18  -1  135.04    8.91
  -2  18  -1  139.91   16.91
   2  18   1  124.68   16.28
  -2  18  -1  117.14   15.52
  -2  18  -1  139.63   17.15
   2  18   1  154.06   19.22
   2  18   1  158.17   18.68
  -3 -18  -1    6.82    6.41
  -3 -18  -1   20.83    9.60
  -3  18  -1    2.55    8.30
   3  18   1    0.41   10.11
  -3  18  -1    6.94    5.64
   3  18   1    4.93    9.31
  -3  18  -1    0.43    8.43
  -3  18  -1    0.87    9.36
   3  18   1    1.45    9.35
  -4 -18  -1  117.96   16.28
  -4 -18  -1  100.18   12.63
  -4  18  -1   90.92    6.24
   4  18   1  106.64   17.48
   4  18   1   89.13   16.05
   4  18   1   89.32   15.69
  -4  18  -1  105.17   14.47
  -4  18  -1  113.04   14.62
  -4  18  -1  138.97   16.79
  -5 -18  -1   21.85   19.81
  -5 -18  -1   45.17    9.80
   5  18   1   53.40   13.65
   5  18   1   27.91   12.61
  -5  18  -1   56.51   12.45
   5  18   1   53.05   13.25
  -5  18  -1   44.60   11.57
  -5  18  -1   40.74   10.38
  -6 -18  -1  429.56   24.07
  -6 -18  -1  396.24   25.18
   6  18   1  401.85   28.08
   6  18   1  382.64   26.05
  -6  18  -1  431.63   23.38
  -6  18  -1  385.13   12.90
   6  18   1  390.09   26.59
  -6  18  -1  456.05   25.85
  -7 -18  -1   53.90   11.91
  -7 -18  -1   59.32   14.18
  -7  18  -1   65.50    5.26
  -7  18  -1   78.14   13.58
  -7  18  -1   39.25   10.37
   7  18   1   44.56   14.16
   7  18   1   44.85   13.59
   7  18   1   45.94   12.99
  -7  18  -1   72.19   12.12
  -8 -18  -1  184.46   19.02
  -8 -18  -1  213.99   20.22
  -8  18  -1  185.79   11.36
  -8  18  -1  215.32   17.04
   8  18   1  196.44   21.25
  -8  18  -1  187.96   18.90
   8  18   1  168.95   20.42
   8  18   1  221.58   25.28
  -9 -18  -1  220.84   22.41
  -9 -18  -1  201.77   21.37
   9  18   1  222.31   24.19
  -9  18  -1  218.51   17.83
  -9  18  -1  187.50   19.19
   9  18   1  196.82   24.10
  -9  18  -1  221.58   11.18
 -10 -18  -1  533.20   31.02
 -10 -18  -1  480.64   31.01
  10  18   1  489.31   31.14
 -10  18  -1  606.01   36.13
  10  18   1  542.67   40.55
 -10  18  -1  516.14   24.74
 -10  18  -1  470.66   18.78
 -10  18  -1  483.57   18.03
 -11 -18  -1   29.25   12.93
 -11 -18  -1   23.79   12.54
  11  18   1   33.49   14.42
 -11  18  -1   24.70    6.19
 -11  18  -1   13.86    8.26
 -11  18  -1   24.06    5.71
 -12 -18  -1  125.55   19.60
 -12  18  -1  166.54   14.14
 -12  18  -1  139.27   11.18
  12  18   1  173.31   28.92
  12  18   1  166.97   24.34
 -12  18  -1  163.30   12.94
 -13 -18  -1   13.93   13.22
 -13 -18  -1   -0.86   11.57
 -13  18  -1   10.08    5.59
 -13  18  -1    2.73    6.57
  13  18   1   -0.94   12.02
 -13  18  -1    2.44    6.98
  13  18   1    1.94   11.62
  13  18   1    0.02   13.14
 -13  18  -1   15.91    6.68
 -14 -18  -1   11.17   12.94
 -14 -18  -1   11.41   13.29
 -14  18  -1   12.35    5.47
  14  18   1   60.93   16.84
 -14  18  -1    7.47    6.59
 -14  18  -1   13.92    6.91
 -14  18  -1    0.62    5.88
 -15 -18  -1   -1.93   12.17
 -15 -18  -1    1.90   13.61
 -15  18  -1   -5.95   10.52
 -15  18  -1   -2.63    6.81
  15  18   1   10.87   15.07
 -15  18  -1   -9.89    5.53
 -16 -18  -1   12.16   14.07
 -16 -18  -1    4.49   12.25
 -16  18  -1    5.16    7.56
 -16  18  -1    5.61    6.60
 -16  18  -1    3.67   10.24
  16  18   1    7.83   14.42
 -16 -19   1   12.77   13.11
 -16  19   1   19.20   11.52
 -16  19   1   12.58    6.29
 -16  19   1    6.54    5.19
  16  19  -1   16.77   13.43
 -15 -19   1   48.73   16.06
 -15  19   1   38.52    9.16
  15  19  -1   46.66   17.92
 -14 -19   1    8.45   11.95
 -14 -19   1   20.90   13.49
 -14  19   1   13.40    4.71
 -14  19   1   14.83    5.23
 -14  19   1    9.69    3.98
  14  19  -1   23.57   15.36
 -14  19   1   13.83    7.67
 -13 -19   1   57.12   15.58
 -13 -19   1   66.13   16.14
  13  19  -1   62.00   15.45
 -13  19   1   61.98    5.37
 -13  19   1   67.78   10.20
 -13  19   1   64.78    9.30
  13  19  -1   71.73   16.65
  13  19  -1   88.07   19.94
 -13  19   1   63.69    6.96
 -12 -19   1    2.92   11.71
 -12 -19   1   11.52   11.92
  12  19  -1    9.55   12.47
  12  19  -1   16.67   13.26
 -12  19   1    1.36    6.64
 -11 -19   1  128.91   18.60
 -11 -19   1  130.24   19.54
 -11  19   1  151.10   15.84
  11  19  -1  141.27   21.19
 -11  19   1  160.70   14.85
  11  19  -1  155.82   22.90
 -10 -19   1   28.96   11.30
 -10 -19   1   18.09   11.41
  10  19  -1   20.79   14.06
 -10  19   1   32.07    9.72
  10  19  -1   13.91   13.50
 -10  19   1   16.39   10.82
 -10  19   1   19.57    8.51
  -9 -19   1   66.87   14.12
  -9 -19   1   68.93   15.11
  -9  19   1   95.11   12.92
   9  19  -1   84.66   17.99
   9  19  -1   85.71   18.47
  -9  19   1   95.69   13.73
  -9  19   1   84.17   14.62
  -8 -19   1  113.15   17.50
  -8 -19   1  138.84   17.17
  -8  19   1  114.18   14.20
   8  19  -1  123.26   24.15
  -8  19   1   89.75   13.22
   8  19  -1  108.58   19.80
  -8  19   1  106.37   16.07
  -7 -19   1   20.48   10.80
  -7 -19   1    9.47    8.35
   7  19  -1   -7.10   19.85
   7  19  -1    4.44    5.94
   7  19  -1   -6.83    9.75
  -7  19   1   14.85    9.08
  -7  19   1   18.90   10.33
  -7  19   1    8.51   10.22
  -6 -19   1   20.25    9.03
  -6 -19   1   20.16   11.51
  -6  19   1   32.07   10.59
  -6  19   1    9.35   16.83
   6  19  -1    8.24   10.01
   6  19  -1   13.29   11.80
  -6  19   1   27.12   10.46
  -5 -19   1   20.79   10.39
  -5 -19   1   21.43    8.54
  -5  19   1   40.92   11.97
   5  19  -1   26.28   12.72
  -5  19   1   30.05   10.19
   5  19  -1   35.75   12.23
   5  19  -1   10.27   22.75
  -4 -19   1  174.00   14.94
  -4 -19   1  172.34   21.41
   4  19  -1  132.24   22.90
  -4  19   1  214.63   19.40
   4  19  -1  186.38   20.00
   4  19  -1  165.43   19.28
  -4  19   1  184.97   18.01
  -3 -19   1   60.53    9.46
  -3 -19   1   64.38   18.36
   3  19  -1   50.04   13.03
  -3  19   1   78.35   14.51
   3  19  -1   55.37   17.29
   3  19  -1   56.51   13.84
  -3  19   1   79.60   14.50
  -3  19   1   69.51   22.87
   2 -19  -1   85.07    5.44
  -2 -19   1  112.58   10.92
   2  19  -1  122.02   27.58
  -2  19   1  106.05   16.19
   2  19  -1  114.04   16.34
   2  19  -1  111.44   19.73
  -2  19   1  119.21   26.94
  -2  19   1  122.10   16.23
  -1 -19   1  228.58   13.04
   1 -19  -1  227.42   10.36
  -1  19   1  274.43   20.83
   1  19  -1  259.53   20.53
   1  19  -1  224.80   24.19
  -1  19   1  214.72   33.18
   1  19  -1  234.72   20.92
  -1  19   1  224.32   19.22
   0 -19  -1  137.76    9.49
   0 -19   1  125.31   10.02
   0  19   1  139.97   17.28
   0  19  -1  165.77   19.38
   0  19   1  151.12   21.81
   0  19  -1  144.66   21.26
   0  19  -1  171.78   19.51
   0  19   1  143.93   18.04
  -1 -19  -1  306.54   15.06
   1 -19   1  291.76   12.74
   1  19   1  279.70   22.05
  -1  19  -1  307.53   22.16
   1  19   1  264.25   26.85
   1  19   1  296.74   21.20
  -1  19  -1  264.31   20.69
  -2 -19  -1  106.39   11.13
   2 -19   1  100.62    7.46
  -2 -19  -1   90.28   14.79
  -2  19  -1  130.42   17.30
   2  19   1  116.52   17.39
   2  19   1  102.22   15.46
  -2  19  -1  145.04   17.66
   2  19   1  127.41   31.35
  -3 -19  -1    6.61    6.44
  -3 -19  -1    5.66    9.68
   3  19   1    3.09    9.70
   3  19   1   13.21   11.24
  -3  19  -1   21.53   10.31
  -3  19  -1   22.44   10.70
  -4 -19  -1   51.49    9.85
  -4 -19  -1   27.52   11.25
  -4  19  -1   29.76   10.69
  -4  19  -1   44.65   12.50
   4  19   1   66.35   14.19
  -4  19  -1   37.89   12.99
   4  19   1   45.80   13.48
  -5 -19  -1   14.73    8.42
  -5 -19  -1    5.73   10.51
  -5  19  -1   15.61   10.60
   5  19   1   -6.87   10.40
   5  19   1    0.91   19.51
  -5  19  -1   12.70    8.54
   5  19   1    0.21   10.74
  -6 -19  -1   26.94   10.28
  -6 -19  -1   25.93   11.98
   6  19   1   40.60   12.94
  -6  19  -1   15.54   10.40
  -6  19  -1   28.54   10.12
   6  19   1   20.61   11.91
   6  19   1   25.66   13.74
  -6  19  -1   24.46   10.03
  -7 -19  -1   49.83   13.54
  -7 -19  -1   32.37   10.34
  -7  19  -1   19.33   10.11
  -7  19  -1   33.43   11.71
   7  19   1   26.68   12.36
  -7  19  -1   16.45    9.44
   7  19   1   21.12   11.86
   7  19   1   11.22   12.04
  -8 -19  -1   17.44   10.14
  -8 -19  -1   23.48   11.98
   8  19   1   22.84   13.30
   8  19   1   29.95   13.83
  -8  19  -1    9.09    2.75
  -8  19  -1    4.45    8.81
  -8  19  -1    7.14    2.69
   8  19   1    3.33    7.11
  -8  19  -1   15.05    8.90
  -9 -19  -1   31.06   13.40
  -9  19  -1   19.99    8.30
  -9  19  -1   13.98    3.56
  -9  19  -1   15.13    4.49
  -9  19  -1    7.25    9.59
   9  19   1   29.03   13.62
   9  19   1   59.25   14.95
 -10 -19  -1    1.84   11.55
 -10 -19  -1   13.37   11.08
 -10  19  -1    1.00    8.05
 -10  19  -1    2.94    3.84
 -10  19  -1    6.11    7.88
  10  19   1    9.49   12.85
 -11 -19  -1   28.61   12.37
 -11 -19  -1   44.83   14.90
 -11  19  -1   43.02    9.34
  11  19   1   53.77   17.28
  11  19   1   43.22   15.30
 -11  19  -1   43.35    5.88
 -11  19  -1   53.12   10.23
 -11  19  -1   46.86    6.54
 -12 -19  -1   32.52   14.57
 -12 -19  -1   -4.17   10.77
 -12  19  -1   -3.36    4.49
  12  19   1  -10.99   11.51
 -12  19  -1   -4.08    6.93
 -12  19  -1    4.82    5.87
 -12  19  -1    0.91    6.92
  12  19   1    2.99   12.91
  12  19   1  -15.09   13.12
 -13 -19  -1   31.99   14.27
 -13 -19  -1   32.00   13.98
  13  19   1   30.96   16.24
 -13  19  -1   45.38    8.22
 -13  19  -1   36.53    8.40
 -13  19  -1   32.84    7.25
 -13  19  -1   21.84    5.85
 -14 -19  -1    8.42   12.92
  14  19   1    6.13   15.16
 -14  19  -1    7.00    5.75
 -14  19  -1   -0.86    5.93
 -14  19  -1    2.10    5.77
 -15 -19  -1   22.34   14.37
 -15 -19  -1   18.48   13.96
 -15  19  -1   31.94    4.78
 -15  19  -1   23.29    4.79
 -15  19  -1   32.69   14.48
 -15  19  -1   40.15    9.09
  15  19   1   34.17   16.13
 -15  19  -1   28.64    7.71
 -15 -20   1   -3.52   11.78
 -15 -20   1  -11.47   11.13
 -15  20   1    0.54    3.39
 -15  20   1    3.45    3.56
  15  20  -1   20.15   14.01
 -15  20   1   -3.06    3.48
 -14 -20   1   20.36   14.13
 -14 -20   1   40.59   23.43
  14  20  -1   67.37   18.82
 -14  20   1   58.05    8.09
 -13 -20   1   44.99   15.26
 -13 -20   1   41.44   15.15
  13  20  -1   58.19   16.82
 -13  20   1   58.98    9.19
 -13  20   1   56.83    9.61
 -12 -20   1   17.58   13.37
 -12 -20   1    8.15   11.06
  12  20  -1    1.11   12.58
 -12  20   1    2.90    6.96
 -12  20   1    6.46    7.61
  12  20  -1   12.01   13.14
  12  20  -1    5.68   12.78
 -11 -20   1   82.24   17.06
 -11 -20   1   90.58   16.18
 -11  20   1   73.67   11.36
 -11  20   1   81.08   11.39
  11  20  -1   82.85   19.28
  11  20  -1   93.90   18.44
 -11  20   1   85.22   15.82
 -10 -20   1    9.83   10.14
 -10 -20   1    8.05   11.12
  10  20  -1   37.40   16.25
 -10  20   1   10.02    8.78
  10  20  -1    8.40   13.52
 -10  20   1    4.08    9.84
 -10  20   1   16.81    8.84
  -9 -20   1   75.97   16.19
   9  20  -1   98.80   18.59
   9  20  -1  125.04   21.71
  -9  20   1   72.12   12.39
  -9  20   1   64.76   14.07
  -8 -20   1   34.22   11.11
  -8 -20   1   19.15   12.42
   8  20  -1    7.55   12.13
  -8  20   1   20.22    9.38
  -8  20   1    2.28    9.43
  -8  20   1    5.47    9.98
   8  20  -1   -0.18   12.41
  -7 -20   1  387.15   24.23
  -7 -20   1  346.66   25.96
   7  20  -1  431.14   30.00
   7  20  -1  328.90   27.00
  -7  20   1  442.14   25.87
  -7  20   1  367.26   23.19
  -7  20   1  364.60   23.96
  -6 -20   1   25.75    9.26
  -6 -20   1    5.21   10.07
  -6  20   1   -6.21    9.87
  -6  20   1    8.97    9.47
   6  20  -1   12.05   12.06
  -6  20   1    9.21   10.23
   6  20  -1   16.42   12.72
   6  20  -1   14.74   11.20
  -5 -20   1  105.41   17.05
  -5 -20   1  101.07   13.24
  -5  20   1  101.61   15.49
  -5  20   1   75.45   14.23
   5  20  -1   97.98   17.37
   5  20  -1   87.63   17.25
   5  20  -1   93.91   17.04
  -5  20   1   92.74   14.31
  -4 -20   1   15.23   11.00
  -4 -20   1   12.07    7.44
   4  20  -1   -5.45    9.99
   4  20  -1   -5.44   10.48
   4  20  -1   -8.66   10.72
  -4  20   1   10.15   12.39
  -4  20   1    3.27    8.65
  -4  20   1   -0.41    9.07
  -3 -20   1  187.33   14.55
  -3  20   1  232.98   21.33
   3  20  -1  225.26   21.81
   3  20  -1  191.30   20.24
   3  20  -1  187.62   22.26
  -3  20   1  205.06   19.40
  -3  20   1  223.64   19.34
   2 -20  -1    3.90    2.60
  -2 -20   1    2.88    5.72
   2  20  -1    2.42   10.76
  -2  20   1  -11.66    8.65
  -2  20   1   11.77   11.18
   2  20  -1   -1.49    9.93
   2  20  -1    4.51   11.51
  -2  20   1   19.01   10.77
  -1 -20   1   56.17    7.59
   1 -20  -1   62.34    6.43
  -1  20   1   80.22   15.92
  -1  20   1   40.53   13.87
   1  20  -1   76.29   14.15
   1  20  -1   50.24   14.66
  -1  20   1   66.84   13.75
   0 -20  -1   18.98    5.17
   0  20   1    9.91    9.52
   0  20  -1   -2.29    9.46
   0  20   1    6.86   10.95
   0  20  -1   13.51   10.67
   0  20  -1   -0.75    9.71
   0  20   1   15.47   11.55
   1 -20   1  107.87    8.26
  -1 -20  -1   85.44    9.47
  -1  20  -1  124.83   16.81
  -1  20  -1   83.39   16.29
  -1  20  -1  103.57   16.67
   1  20   1  109.22   16.18
   1  20   1  105.49   17.17
   1  20   1   89.87   16.76
   2 -20   1    7.04    3.72
  -2 -20  -1   -8.43    9.14
  -2 -20  -1   -3.85    5.03
   2  20   1   10.73   10.54
  -2  20  -1    1.35    9.27
   2  20   1   -9.38    9.73
   2  20   1   -2.98   10.74
  -2  20  -1   -1.93    9.34
  -2  20  -1  -22.45    9.21
  -3 -20  -1   99.65   15.59
  -3 -20  -1   96.49   11.61
  -3  20  -1   99.33   15.64
  -3  20  -1   82.27   14.89
   3  20   1  104.09   16.33
  -3  20  -1  110.01   16.76
   3  20   1   89.99   16.77
   3  20   1  126.38   19.08
  -4 -20  -1   20.06   11.40
  -4 -20  -1   16.15    7.82
   4  20   1    5.08   11.58
  -4  20  -1   20.08   11.12
   4  20   1   17.46   11.10
  -4  20  -1   17.05   10.62
   4  20   1   22.75   12.82
  -5 -20  -1  155.19   15.66
  -5 -20  -1  108.74   16.63
   5  20   1  163.87   20.41
  -5  20  -1  137.07   18.15
   5  20   1  156.77   21.35
  -5  20  -1  138.69   16.47
  -5  20  -1  148.95   17.73
   5  20   1  181.25   21.25
  -6 -20  -1   17.38    9.49
  -6 -20  -1   18.69   11.05
  -6  20  -1   -2.69    9.41
  -6  20  -1   19.89    9.97
   6  20   1   32.43   12.73
   6  20   1   30.93   14.10
   6  20   1   32.61   14.24
  -6  20  -1   19.53   10.96
  -7 -20  -1  464.78   27.13
  -7 -20  -1  497.04   29.62
   7  20   1  471.11   30.07
  -7  20  -1  497.87   27.02
   7  20   1  448.82   30.41
  -7  20  -1  511.60   26.45
   7  20   1  484.11   32.51
  -7  20  -1  428.84   27.57
  -8 -20  -1   67.45   14.01
  -8 -20  -1   61.95   15.46
  -8  20  -1   44.37   11.93
   8  20   1   39.85   14.83
  -8  20  -1   50.80   11.38
   8  20   1   43.94   13.51
  -8  20  -1   51.29   13.49
   8  20   1   72.85   18.42
  -9 -20  -1  150.59   20.66
  -9 -20  -1  188.71   21.29
  -9  20  -1  207.97   17.25
  -9  20  -1  155.48   19.32
  -9  20  -1  212.78   22.59
   9  20   1  175.33   24.23
 -10 -20  -1    2.27    9.63
 -10 -20  -1   -5.47   10.59
  10  20   1  -10.02   11.92
 -10  20  -1   11.45    8.87
 -10  20  -1   23.06    9.15
 -10  20  -1    6.88    2.45
 -10  20  -1    5.79    2.70
  10  20   1   -2.45   12.13
 -11 -20  -1   58.39   16.55
 -11 -20  -1   90.88   17.09
  11  20   1   97.84   20.22
 -11  20  -1   94.77   12.20
 -11  20  -1   81.03    6.70
  11  20   1   92.56   18.49
  11  20   1   72.38   17.50
 -11  20  -1   87.36   11.83
 -12 -20  -1    4.60   11.33
 -12 -20  -1   -0.63   11.10
 -12  20  -1    6.34    3.93
  12  20   1   -1.47   14.55
 -12  20  -1    5.49    7.90
 -12  20  -1   11.40    4.47
 -13 -20  -1   82.12   17.12
 -13 -20  -1   80.58   20.99
 -13  20  -1   59.59    7.01
 -13  20  -1   83.13   10.97
 -13  20  -1   71.02    9.44
  13  20   1   91.06   21.05
 -13  20  -1   60.16    9.25
 -14 -20  -1   16.62   13.59
 -14 -20  -1    0.22   11.50
 -14  20  -1   -8.52    4.48
 -14  20  -1   -1.53    6.09
 -14  20  -1    5.85    7.02
  14  20   1   13.66   16.61
 -14  20  -1   -4.46    5.68
 -15 -20  -1   20.72   26.12
 -15 -20  -1   16.31   13.10
 -15  20  -1    9.54    5.60
 -15  20  -1   26.45    6.85
  15  20   1   36.16   16.06
 -15  20  -1   14.96    5.07
 -15 -21   1    7.46   15.66
 -15 -21   1   57.68   16.67
 -15  21   1   30.15    5.58
  15  21  -1   21.76   15.47
 -14 -21   1    4.45   13.36
 -14 -21   1    5.95   13.17
 -14  21   1    0.31    6.43
  14  21  -1   23.10   13.85
 -14  21   1   18.41    6.70
 -13 -21   1   59.24   22.52
 -13 -21   1   80.48   17.85
 -13  21   1   98.83   11.68
  13  21  -1   91.87   20.09
 -13  21   1   78.21   10.30
 -12 -21   1   67.18   17.48
 -12 -21   1   32.95   13.93
 -12  21   1   61.64   10.87
 -12  21   1   42.88   17.49
  12  21  -1   70.41   18.47
 -11 -21   1   18.27   11.90
 -11 -21   1   33.11   14.87
 -11  21   1   26.37    9.53
  11  21  -1   14.01   14.57
 -11  21   1   23.34    8.58
  11  21  -1   27.41   14.51
  11  21  -1   20.69   13.15
 -11  21   1   33.21   13.13
 -10 -21   1   29.26   11.72
 -10 -21   1   38.91   14.06
 -10  21   1   28.34   12.04
  10  21  -1   42.41   15.12
 -10  21   1   24.28    9.55
  10  21  -1   27.69   15.00
 -10  21   1   33.86   10.11
  -9 -21   1   29.37   11.13
  -9 -21   1   20.14   12.45
  -9  21   1   44.71   11.65
  -9  21   1   16.21    9.09
   9  21  -1   42.33   14.40
  -9  21   1   31.64   12.51
  -8 -21   1   61.96   15.42
  -8 -21   1   77.79   14.48
  -8  21   1   98.72   14.53
  -8  21   1   75.47   15.09
   8  21  -1   92.75   18.40
   8  21  -1   75.22   17.98
  -8  21   1   75.61   14.01
  -7 -21   1   31.67   10.84
  -7 -21   1    3.79   11.06
   7  21  -1   26.25   14.63
  -7  21   1    9.74    9.69
   7  21  -1   31.25   13.84
  -7  21   1   25.79   10.78
  -7  21   1    8.08   10.62
  -6 -21   1  220.97   18.68
  -6 -21   1  237.14   22.64
  -6  21   1  212.38   19.25
   6  21  -1  187.88   24.00
   6  21  -1  234.49   25.89
   6  21  -1  170.63   21.09
  -6  21   1  203.84   20.44
  -6  21   1  206.45   19.67
  -5 -21   1   76.74   11.94
  -5 -21   1   69.77   15.11
   5  21  -1   66.52   16.41
  -5  21   1   82.33   15.95
  -5  21   1   63.20   13.26
   5  21  -1   73.96   16.43
  -5  21   1   84.42   15.28
   5  21  -1   91.34   17.07
  -4 -21   1   64.95   10.53
  -4 -21   1   72.71   14.58
   4  21  -1   55.35   15.91
  -4  21   1   51.54   13.31
   4  21  -1   52.06   14.33
  -4  21   1   74.70   13.88
  -4  21   1   79.88   15.02
   4  21  -1   67.44   16.01
  -3 -21   1  124.25   12.36
  -3  21   1  122.13   27.90
  -3  21   1  119.72   17.66
   3  21  -1  100.32   17.99
   3  21  -1  127.34   17.90
   3  21  -1  111.63   18.20
  -3  21   1  120.31   18.02
  -2 -21   1  143.71   12.00
  -2  21   1  122.23   17.51
   2  21  -1  154.97   20.60
   2  21  -1  150.14   19.27
   2  21  -1  105.97   17.68
  -2  21   1  119.73   16.86
  -2  21   1  118.62   16.87
  -1 -21   1  317.52   15.78
   1 -21  -1  305.75   12.45
   1  21  -1  336.75   25.31
  -1  21   1  355.59   23.95
  -1  21   1  297.25   23.88
   1  21  -1  320.84   23.84
   1  21  -1  339.81   25.50
  -1  21   1  277.33   23.41
   0 -21  -1    4.06    4.30
   0  21  -1    5.95    9.92
   0  21  -1   14.35   12.97
   0  21  -1   10.29   11.55
   0  21   1    0.60   10.70
   0  21   1   18.13   11.00
   0  21   1   30.81   14.60
  -1 -21  -1  240.42   13.56
   1 -21   1  210.73   11.09
  -1  21  -1  227.59   21.65
   1  21   1  254.96   23.08
   1  21   1  220.56   20.70
   1  21   1  216.62   22.05
  -1  21  -1  228.48   21.14
  -1  21  -1  226.39   21.31
  -2 -21  -1   25.38    7.00
   2 -21   1   23.26    4.78
  -2 -21  -1   15.33   11.39
   2  21   1   14.86   11.84
  -2  21  -1    9.59   10.99
  -2  21  -1   16.85   11.08
   2  21   1   32.73   12.23
  -2  21  -1   11.64   10.23
   2  21   1   -3.04   11.08
  -3 -21  -1  117.83   12.66
  -3 -21  -1   98.94   16.32
   3  21   1  139.68   20.36
  -3  21  -1  159.29   24.79
   3  21   1  123.23   19.18
   3  21   1  123.56   17.88
  -3  21  -1  128.09   18.36
  -3  21  -1  114.39   16.75
  -4 -21  -1   16.77   11.18
  -4 -21  -1   12.66    7.64
  -4  21  -1    6.56   10.24
   4  21   1    4.49   11.07
   4  21   1   13.83   11.61
  -4  21  -1    5.12   11.08
   4  21   1   -2.79   11.50
  -4  21  -1   17.60   10.66
  -5 -21  -1  133.43   15.44
  -5 -21  -1  127.78   18.45
   5  21   1  127.23   20.29
  -5  21  -1  139.28   17.61
   5  21   1  125.60   19.20
   5  21   1  133.83   20.12
  -5  21  -1  154.60   19.21
  -5  21  -1  143.03   18.04
  -6 -21  -1   -3.21    7.93
  -6 -21  -1   14.45   11.40
   6  21   1   -8.61   11.59
  -6  21  -1   -5.45   10.55
   6  21   1    3.30   12.17
   6  21   1    2.93   10.56
  -6  21  -1    0.58    8.88
  -6  21  -1  -19.33    9.25
  -7 -21  -1   27.42   10.49
  -7 -21  -1   24.99   12.93
  -7  21  -1   20.99    9.46
   7  21   1   31.97   15.00
  -7  21  -1    9.46   10.42
   7  21   1   32.74   15.01
   7  21   1   55.25   22.42
  -7  21  -1   35.13   13.61
  -8 -21  -1    3.14    8.91
  -8 -21  -1    7.46   11.55
  -8  21  -1  -22.01    7.44
   8  21   1   -9.06   11.69
   8  21   1   -4.56   11.11
  -8  21  -1   -3.33    7.97
   8  21   1  -11.60   11.21
  -8  21  -1  -12.17   10.59
  -9 -21  -1    1.86    9.91
  -9 -21  -1   13.53   12.73
  -9  21  -1    4.02   10.64
  -9  21  -1    6.01    8.35
  -9  21  -1   10.96    9.39
   9  21   1   10.28   13.24
   9  21   1   13.77   11.99
   9  21   1   -0.51   11.29
 -10 -21  -1   -7.84    9.79
 -10 -21  -1   -2.92   11.73
 -10  21  -1   -1.51    8.56
  10  21   1    0.70   12.53
 -10  21  -1    3.29    8.51
  10  21   1  -22.36   11.22
 -10  21  -1    4.11   10.83
  10  21   1   -0.64   13.81
 -11 -21  -1    0.45   10.64
 -11 -21  -1   11.65   11.99
 -11  21  -1   -3.20    7.58
  11  21   1    9.05   14.17
 -11  21  -1    9.82    8.63
 -12 -21  -1   15.21   13.68
 -12 -21  -1    3.06   12.02
  12  21   1  -13.64   12.78
 -12  21  -1   -2.79    7.67
 -13 -21  -1   24.63   14.78
 -13 -21  -1   29.50   13.59
 -13  21  -1   21.50    4.47
  13  21   1   12.21   15.77
 -13  21  -1   23.23    7.96
 -13  21  -1    8.52    4.55
 -13  21  -1   21.41    8.61
 -14 -21  -1   17.31   14.87
 -14 -21  -1    0.44   11.49
 -14  21  -1   18.95    4.86
 -14  21  -1    1.71    6.13
 -14  21  -1    7.26    4.17
 -14  21  -1    9.56    7.26
  14  21   1    5.11   14.43
 -14 -22   1   -0.58   11.70
 -14 -22   1    0.07   11.94
  14  22  -1   13.60   14.17
 -14  22   1   -0.29    6.17
 -14  22   1    8.19    6.93
 -13 -22   1   12.24   14.21
 -13 -22   1   13.99   12.18
 -13  22   1    7.28    7.05
  13  22  -1   20.19   16.60
 -13  22   1   18.53   11.85
 -13  22   1   16.99    8.47
 -12 -22   1   15.35   21.17
 -12 -22   1   16.14   13.05
 -12  22   1    5.48   13.83
 -12  22   1   26.60    9.11
  12  22  -1   24.05   14.67
 -11 -22   1   12.16   10.99
 -11 -22   1   36.08   14.10
 -11  22   1    7.03    7.88
 -11  22   1   11.65    9.05
  11  22  -1   20.36   15.28
 -11  22   1    7.53   12.20
 -10 -22   1  104.31   17.00
 -10 -22   1   66.39   15.86
 -10  22   1   79.58   15.53
  10  22  -1   68.65   17.64
  10  22  -1   80.10   18.87
  10  22  -1   89.68   19.67
 -10  22   1   92.52   13.31
  -9 -22   1   22.74   13.27
  -9 -22   1   20.27   11.67
  -9  22   1    8.90   11.30
  -9  22   1    6.90    9.34
   9  22  -1   20.09   13.45
   9  22  -1   14.17   14.43
  -9  22   1   10.81    9.22
   9  22  -1    1.75   12.20
  -8 -22   1  117.84   18.53
  -8 -22   1   95.44   15.70
   8  22  -1   94.86   19.57
  -8  22   1  138.26   17.58
  -8  22   1  124.14   18.10
  -8  22   1  127.83   16.52
  -7 -22   1   57.95   12.43
  -7 -22   1   80.23   17.00
  -7  22   1   79.87   14.71
  -7  22   1   59.85   15.55
  -7  22   1   99.46   15.58
   7  22  -1  107.37   20.71
   7  22  -1   89.73   18.25
   7  22  -1   52.43   14.50
  -6 -22   1  178.59   17.33
  -6 -22   1  111.25   18.00
   6  22  -1  184.09   24.31
  -6  22   1  189.54   19.46
   6  22  -1  178.78   23.35
  -6  22   1  155.84   18.73
  -6  22   1  145.77   19.26
  -5 -22   1   27.50    9.42
  -5 -22   1   33.24   13.03
  -5  22   1   38.62   13.46
  -5  22   1   38.02   13.11
  -5  22   1   27.51   12.40
   5  22  -1   45.88   15.78
   5  22  -1   39.26   15.49
   5  22  -1   70.35   15.90
  -4 -22   1  106.87   17.29
  -4 -22   1   89.49   11.73
  -4  22   1  105.10   16.20
  -4  22   1  103.95   16.80
   4  22  -1  120.24   18.86
  -4  22   1  140.90   18.38
   4  22  -1   96.45   18.20
   4  22  -1  131.25   19.52
  -3 -22   1   67.00    9.93
  -3  22   1   67.89   14.79
  -3  22   1   94.95   16.62
   3  22  -1   79.02   16.51
  -3  22   1   93.52   16.49
   3  22  -1   68.89   16.04
   3  22  -1   74.01   16.96
  -2 -22   1   21.15    6.83
   2  22  -1   21.50   12.44
   2  22  -1   29.79   12.41
  -2  22   1   34.60   12.38
   2  22  -1   25.52   13.19
  -2  22   1   27.34   11.53
   1 -22  -1   14.71    3.93
  -1 -22   1    4.44    5.03
  -1  22   1   16.86   11.85
   1  22  -1    3.11   11.47
  -1  22   1   20.86   12.01
   1  22  -1   12.70   11.49
  -1  22   1    6.99   18.51
   1  22  -1    7.74   10.56
   0 -22   1   32.59    9.48
   0 -22  -1   30.83    5.73
   0  22   1   20.73   11.96
   0  22  -1   26.94   12.55
   0  22   1   43.75   12.78
   0  22  -1   41.73   13.67
   0  22  -1   25.50   12.52
   0  22   1   37.77   13.60
   1 -22   1   11.66    4.52
  -1 -22  -1   11.88    5.37
   1  22   1    7.32   10.89
  -1  22  -1   10.82   13.52
   1  22   1    6.91   12.40
   1  22   1   12.72   12.13
  -1  22  -1   27.40   12.73
  -1  22  -1    2.00    9.89
  -2 -22  -1   16.08    6.89
  -2  22  -1   10.56   11.37
   2  22   1   25.39   12.14
  -2  22  -1    8.88   10.31
   2  22   1   20.14   13.23
   2  22   1   21.23   13.04
  -2  22  -1   25.86   12.64
  -3 -22  -1   24.11   12.27
  -3 -22  -1   14.12    7.24
   3  22   1    1.40   12.55
   3  22   1   19.87   13.54
  -3  22  -1    1.53   10.52
  -3  22  -1   -0.41   11.13
  -3  22  -1    8.01   10.13
   3  22   1   16.71   12.14
  -4 -22  -1   25.57   12.38
  -4 -22  -1   26.13    8.73
  -4  22  -1   -5.63   10.45
   4  22   1   20.31   13.49
   4  22   1   48.52   14.75
  -4  22  -1   11.24   10.99
  -4  22  -1   34.83   13.51
   4  22   1   25.78   14.05
  -5 -22  -1   64.33   12.22
  -5 -22  -1   68.08   15.01
  -5  22  -1   71.68   14.85
  -5  22  -1   57.10   13.85
   5  22   1   58.37   17.00
   5  22   1   78.14   17.71
   5  22   1   77.12   16.28
  -5  22  -1   60.87   15.03
  -6 -22  -1   24.07   12.44
  -6 -22  -1   39.82   10.75
   6  22   1   44.52   16.50
   6  22   1   32.73   15.54
   6  22   1   31.18   14.83
  -6  22  -1   42.27   12.74
  -6  22  -1   36.28   12.96
  -6  22  -1   47.64   14.31
  -7 -22  -1   70.67   15.76
  -7 -22  -1   31.13   11.20
  -7  22  -1   21.66   13.13
   7  22   1   59.35   16.91
  -7  22  -1   13.11   10.32
   7  22   1   37.73   14.90
   7  22   1   11.35   13.30
  -7  22  -1   45.43   12.35
  -8 -22  -1   99.99   18.59
  -8 -22  -1   85.50   16.27
  -8  22  -1  118.97   16.17
  -8  22  -1  109.64   18.48
   8  22   1  108.46   21.11
  -8  22  -1  100.40   15.06
   8  22   1  145.54   23.24
   8  22   1  100.97   19.05
  -9 -22  -1   55.28   14.81
  -9 -22  -1   63.24   13.80
  -9  22  -1   63.54   13.47
   9  22   1   22.02   14.28
   9  22   1   37.78   17.41
   9  22   1   58.82   17.92
  -9  22  -1   55.95   11.76
 -10 -22  -1   57.22   15.98
 -10 -22  -1   65.23   14.56
 -10  22  -1   49.53   11.42
  10  22   1   64.20   18.22
  10  22   1   49.25   19.87
 -10  22  -1   69.17   15.44
 -11 -22  -1   98.43   19.76
 -11 -22  -1  113.26   19.14
  11  22   1  102.21   22.28
 -11  22  -1   99.46   18.23
 -11  22  -1   70.73   12.59
 -11  22  -1   81.89   12.15
 -12 -22  -1   -6.38   12.27
 -12 -22  -1   21.86   12.84
  12  22   1   14.29   15.48
 -12  22  -1   13.17    8.46
 -12  22  -1   19.84    9.64
 -13 -22  -1   32.12   14.35
 -13 -22  -1   32.72   15.67
 -13  22  -1   28.04    8.38
 -13  22  -1   23.83    9.03
  13  22   1   49.52   17.42
 -13 -23   1   21.95   13.47
 -13 -23   1   20.79   14.18
 -13  23   1   15.94   12.09
  13  23  -1   14.72   14.88
 -13  23   1   16.19    8.49
 -13  23   1   19.03    8.01
 -12 -23   1   30.06   14.63
 -12 -23   1   23.74   12.98
  12  23  -1   19.28   15.76
 -12  23   1   -0.16   11.17
 -12  23   1   11.40    9.21
 -12  23   1   40.54   10.35
 -11 -23   1    9.68   11.32
 -11  23   1   13.66    9.06
 -11  23   1    2.06   11.45
 -11  23   1   -0.94    9.14
  11  23  -1   27.78   16.87
 -10 -23   1   23.87   14.93
 -10 -23   1   10.48   11.21
  10  23  -1   43.48   16.73
 -10  23   1   27.33   10.02
 -10  23   1   12.89    9.65
  -9 -23   1   62.01   13.96
  -9 -23   1   45.02   15.10
   9  23  -1   18.82   15.23
   9  23  -1   64.12   18.68
  -9  23   1   44.29   11.22
  -9  23   1   55.04   12.07
  -9  23   1   55.43   14.24
  -8 -23   1   -7.57    8.54
  -8 -23   1    1.83   11.78
   8  23  -1   -3.03   13.44
  -8  23   1   -5.03    9.57
   8  23  -1    6.76   13.84
   8  23  -1  -11.35   11.02
  -8  23   1    1.86    9.62
  -8  23   1    3.90   10.09
  -7 -23   1   22.68   12.86
  -7 -23   1   15.81    9.38
  -7  23   1   23.41   10.93
   7  23  -1   11.08   13.14
  -7  23   1   -0.15   10.31
  -7  23   1   34.58   12.66
   7  23  -1   35.49   15.40
  -6 -23   1   -1.69    8.73
  -6 -23   1   20.26   11.87
  -6  23   1   11.99   11.42
   6  23  -1   -2.13   12.07
  -6  23   1    0.62   10.58
  -6  23   1    7.90   11.95
   6  23  -1   10.05   13.23
   6  23  -1   26.13   14.69
  -5 -23   1   27.93    9.24
  -5 -23   1   20.43   12.17
   5  23  -1   45.43   15.98
   5  23  -1   43.11   15.67
  -5  23   1   24.31   12.60
   5  23  -1   27.37   13.49
  -5  23   1   24.90   12.17
  -5  23   1   18.79   10.93
  -4 -23   1   75.29   10.73
   4  23  -1   86.28   19.00
  -4  23   1   48.25   13.37
  -4  23   1   75.34   16.10
  -4  23   1   68.97   15.19
   4  23  -1   75.14   17.74
  -3 -23   1    3.73    5.88
  -3  23   1  -14.90   10.40
  -3  23   1   11.43   10.83
  -3  23   1    6.03   10.92
   3  23  -1    8.85   11.69
   3  23  -1   -2.43   11.64
   3  23  -1    8.27   11.01
  -2 -23   1  153.60   12.60
   2  23  -1  140.66   20.90
  -2  23   1  137.91   18.72
   2  23  -1  156.99   22.04
  -2  23   1  134.25   19.85
   2  23  -1  151.82   19.73
  -2  23   1  167.96   35.45
   1 -23  -1   28.16    4.19
  -1 -23   1   40.07    7.05
  -1  23   1   47.17   13.76
   1  23  -1   57.61   15.42
  -1  23   1   52.12   14.98
   1  23  -1   44.85   15.49
  -1  23   1   12.26   12.04
   1  23  -1   44.14   13.93
   0 -23  -1  193.73   11.06
   0 -23   1  235.35   15.90
   0  23   1  213.93   24.37
   0  23   1  191.29   20.26
   0  23  -1  260.20   31.17
   0  23  -1  198.95   20.71
   0  23   1  206.96   24.06
   0  23  -1  218.10   22.19
  -1 -23  -1   -0.26    4.54
   1 -23   1    8.54    4.13
  -1  23  -1    2.70    9.78
  -1  23  -1    4.97   11.31
   1  23   1    1.34   11.18
   1  23   1   16.68   13.04
   1  23   1    7.70   11.54
  -1  23  -1    5.18   11.73
  -2 -23  -1  162.34   12.92
  -2  23  -1  155.41   20.09
  -2  23  -1  161.09   20.41
   2  23   1  175.27   21.91
   2  23   1  191.76   24.10
   2  23   1  171.27   21.32
  -2  23  -1  180.75   22.74
  -3 -23  -1   42.48   14.02
  -3 -23  -1   41.61    8.60
  -3  23  -1   26.17   12.31
   3  23   1   29.44   13.87
  -3  23  -1   31.51   13.55
   3  23   1    9.93   12.94
  -3  23  -1   30.32   12.53
   3  23   1   31.84   13.78
  -4 -23  -1   28.87    8.73
  -4 -23  -1   42.19   14.42
  -4  23  -1    3.69    9.54
   4  23   1   16.96   13.51
  -4  23  -1    3.75   11.47
   4  23   1   15.59   13.22
  -4  23  -1   19.56   11.94
  -5 -23  -1   -3.70   10.53
  -5 -23  -1   -1.19    7.47
   5  23   1    4.86   12.68
   5  23   1    1.11   12.65
  -5  23  -1    1.78   11.39
  -5  23  -1    6.27    9.83
   5  23   1    4.98   11.54
  -5  23  -1   12.74   11.89
  -6 -23  -1   45.26   14.78
  -6 -23  -1   70.93   13.32
   6  23   1   86.19   17.41
   6  23   1   46.42   15.59
   6  23   1   65.54   17.99
  -6  23  -1   45.81   13.31
  -6  23  -1   49.34   14.88
  -6  23  -1   39.06   13.40
  -7 -23  -1   20.49   13.21
  -7 -23  -1   32.12   11.21
  -7  23  -1   20.24   10.91
   7  23   1   24.86   14.55
   7  23   1   37.69   15.85
   7  23   1   25.30   15.81
  -7  23  -1   20.96   10.41
  -8 -23  -1    1.25    9.73
  -8 -23  -1   -7.70   10.12
  -8  23  -1   10.09   11.40
   8  23   1  -14.33   12.25
  -8  23  -1  -15.91    7.96
   8  23   1    4.69   12.58
   8  23   1    1.44   12.37
  -8  23  -1    3.54    9.65
  -9 -23  -1   12.30   10.81
  -9 -23  -1   -0.05   12.84
   9  23   1    2.87   14.27
   9  23   1   -0.19   13.85
  -9  23  -1   16.72    9.77
  -9  23  -1   13.73   10.04
  -9  23  -1   -2.63   11.85
 -10 -23  -1   11.54   15.63
 -10 -23  -1   11.98   10.87
  10  23   1    7.99   14.27
 -10  23  -1    9.58    8.25
 -10  23  -1    3.79    9.00
 -11 -23  -1   -5.75   11.64
 -11 -23  -1   -6.28   10.25
 -11  23  -1   11.25   13.48
 -11  23  -1   -5.48    7.62
  11  23   1   11.70   14.39
 -11  23  -1   -2.16    8.59
 -12 -23  -1   33.34   14.55
 -12 -23  -1   30.50   14.92
 -12  23  -1   54.94   11.69
  12  23   1   49.58   18.71
 -12 -24   1   41.57   16.32
 -12 -24   1   35.92   14.42
 -12  24   1   14.39    8.93
 -12  24   1   22.75    9.24
  12  24  -1   24.40   14.76
 -12  24   1   29.45   13.69
 -11 -24   1  -15.81   11.84
 -11 -24   1  -14.99    9.86
 -11  24   1   10.90    8.86
 -11  24   1  -15.38    7.07
 -11  24   1   -5.19   10.51
  11  24  -1  -16.91   12.16
 -10 -24   1   41.75   13.21
 -10 -24   1   15.05   15.65
  10  24  -1   47.61   17.98
 -10  24   1   52.98   12.00
 -10  24   1   69.85   17.99
 -10  24   1   27.19   10.50
  -9 -24   1  -18.23    8.41
  -9 -24   1  -17.39   10.92
  -9  24   1    3.94   11.25
   9  24  -1   14.08   14.17
  -9  24   1   -6.11    8.35
  -9  24   1   -1.14    8.03
  -8 -24   1   77.74   14.65
  -8 -24   1   61.26   16.36
  -8  24   1   92.76   15.13
  -8  24   1   60.57   13.20
   8  24  -1  117.11   21.86
  -8  24   1  111.62   26.92
   8  24  -1  122.98   21.49
  -7 -24   1   -2.25    8.00
  -7 -24   1   13.93   13.10
  -7  24   1    4.70   10.38
  -7  24   1   24.40   11.37
   7  24  -1   15.84   14.65
   7  24  -1   15.85   13.85
   7  24  -1    8.11   15.60
  -7  24   1   -0.28   12.41
  -6 -24   1  106.42   19.14
  -6 -24   1  110.25   14.81
  -6  24   1  129.80   19.08
  -6  24   1   85.72   15.59
   6  24  -1  115.10   22.42
   6  24  -1  107.68   19.20
  -6  24   1  116.53   17.83
  -5 -24   1   25.32    9.46
  -5  24   1   13.13   11.05
  -5  24   1   19.65   11.00
  -5  24   1   13.38   12.10
   5  24  -1   13.88   14.12
   5  24  -1   11.20   13.39
   5  24  -1    6.93   12.49
  -4 -24   1   67.43   10.60
   4  24  -1   61.52   16.65
   4  24  -1   42.11   15.95
  -4  24   1   79.17   15.97
   4  24  -1   80.16   17.03
  -4  24   1   94.54   18.19
  -4  24   1   76.66   16.59
  -3 -24   1   39.19    8.56
  -3  24   1   35.50   12.73
   3  24  -1   49.80   17.90
  -3  24   1   33.09   17.14
  -3  24   1   33.37   13.15
   3  24  -1   38.04   13.30
   3  24  -1   29.33   13.44
  -2 -24   1   55.19    8.32
   2  24  -1   31.39   15.49
   2  24  -1   70.75   16.41
  -2  24   1   61.75   16.15
   2  24  -1   59.51   16.20
  -2  24   1   46.42   13.76
  -2  24   1   49.14   14.94
  -1 -24   1   67.17    8.65
  -1  24   1   73.14   14.98
   1  24  -1   50.58   14.89
   1  24  -1   59.86   15.26
  -1  24   1   70.72   17.53
  -1  24   1   38.89   14.01
   0  24   1  -11.79    9.91
   0  24  -1  -12.71   10.86
   0  24   1   -2.87   12.80
   0  24  -1   -2.62   11.12
   0  24   1   18.23   12.88
  -1 -24  -1    6.45    4.77
  -1  24  -1    7.36   12.60
   1  24   1    6.36   16.49
   1  24   1   -3.03   10.48
  -1  24  -1   19.22   12.12
  -2 -24  -1   -1.31    5.50
  -2  24  -1   -9.51   10.07
   2  24   1   -8.84   11.47
   2  24   1   23.47   15.67
   2  24   1  -12.07   10.90
  -2  24  -1   13.21   13.08
  -3 -24  -1    3.41    6.84
  -3  24  -1    7.35   11.86
   3  24   1   -2.86   11.97
   3  24   1   -5.28   11.84
  -3  24  -1   10.75   21.55
  -3  24  -1   -2.40   10.74
   3  24   1   -1.36   11.86
  -4 -24  -1    4.89    7.45
  -4 -24  -1   26.81   13.54
  -4  24  -1    7.46   14.58
  -4  24  -1    4.54   10.28
   4  24   1   -8.08   11.53
  -4  24  -1    4.33   11.38
   4  24   1   13.15   13.10
   4  24   1   -7.94   12.00
  -5 -24  -1   11.20    8.73
  -5 -24  -1   12.58   12.72
   5  24   1   36.56   15.68
   5  24   1   -5.46   12.77
  -5  24  -1    7.20   12.24
   5  24   1   19.47   12.11
  -5  24  -1   10.06   11.55
  -5  24  -1   13.51   11.99
  -6 -24  -1   98.44   14.61
  -6 -24  -1  112.10   18.91
  -6  24  -1   82.45   16.93
  -6  24  -1   99.15   15.93
   6  24   1   89.89   19.50
  -6  24  -1   92.56   16.35
   6  24   1  113.69   21.26
   6  24   1  147.94   22.51
  -7 -24  -1    2.98   10.44
  -7 -24  -1   -9.27   10.26
   7  24   1   -7.40   12.32
  -7  24  -1   -1.76    9.99
  -7  24  -1    7.99   12.21
  -7  24  -1   11.40   10.15
   7  24   1    4.14   12.06
  -8 -24  -1  138.05   17.80
  -8 -24  -1  140.24   22.35
   8  24   1  173.46   25.21
   8  24   1  184.42   26.97
  -8  24  -1  134.50   17.03
  -8  24  -1  141.14   17.93
  -8  24  -1  140.43   20.27
  -9 -24  -1   19.96   11.78
   9  24   1   10.48   15.30
  -9  24  -1   16.70   11.98
  -9  24  -1   24.29   11.14
  -9  24  -1   -0.70    8.56
 -10 -24  -1   92.20   19.14
 -10 -24  -1  107.53   18.20
 -10  24  -1   70.20   14.05
 -10  24  -1  109.76   15.11
 -10  24  -1   82.59   18.20
  10  24   1  111.18   21.75
 -11 -24  -1   11.00   12.22
 -11 -24  -1   18.68   14.46
 -11  24  -1    1.97   11.34
  11  24   1   47.48   18.00
 -10 -25   1    1.45   10.70
 -10 -25   1   -2.85   12.20
 -10  25   1    7.15   11.97
 -10  25   1    1.80    8.33
  10  25  -1    8.56   14.95
 -10  25   1    4.99    8.63
  -9 -25   1   -6.35   12.52
  -9 -25   1    2.04   10.06
  -9  25   1   26.04   11.57
   9  25  -1    0.15   15.39
  -9  25   1   32.68   18.64
  -9  25   1    3.85   10.40
  -8 -25   1   19.10   22.94
  -8 -25   1   20.08   11.16
   8  25  -1   17.92   14.73
  -8  25   1   30.86   11.46
  -8  25   1    3.46   11.39
  -8  25   1   30.55   11.52
  -7 -25   1   42.54   15.73
  -7  25   1   38.65   12.95
   7  25  -1   24.82   14.78
  -7  25   1   36.25   12.42
   7  25  -1   60.75   17.10
  -7  25   1   21.47   12.69
  -6 -25   1   58.64   16.92
  -6 -25   1   50.12   11.15
  -6  25   1   27.80   12.78
  -6  25   1   56.68   14.31
   6  25  -1   41.60   16.06
   6  25  -1   69.58   18.60
  -6  25   1   39.48   13.34
[truncated: 3,757,650 more chars]
